# Supplementary material for: (2Z,4E)-1-(5-Fluoro-2-hy­droxy­phen­yl)-5-(4-fluoro­phen­yl)-3-hy­droxy­penta-2,4-dien-1-one
Source: Acta Crystallogr Sect E Struct Rep Online. 2013 Dec 24;70(Pt 1):o88. doi: 10.1107/S1600536813033564 (PMC3914111; doi:10.1107/S1600536813033564)
Supplement: Supplementary file 1 [file e-70-00o88-sup1.cif]

##############################################################################
#                                                                            #
# This CIF contains the data in a paper accepted for publication in          #
# Acta Crystallographica Section E. It conforms to the requirements of       #
# Notes for Authors for Acta Crystallographica Section E, and has been       #
# peer reviewed under the auspices of the IUCr Commission on Journals.       #
#                                                                            #
# Full details of the Crystallographic Information File format               #
# are given in the paper "The Crystallographic Information File (CIF):       #
# a New Standard Archive File for Crystallography" by S. R. Hall, F. H.      #
# Allen and I. D. Brown [Acta Cryst. (1991), A47, 655-685].                  #
#                                                                            #
# The current version of the core CIF dictionary is obtainable from          #
# ftp://ftp.iucr.org/pub/cif_core.dic.                                       #
#                                                                            #
# Software is freely available for graphical display of the structure(s)     #
# in this CIF. For information consult the CIF software page                 #
# http://www.iucr.org/resources/cif/software.                                #
#                                                                            #
# This file may be used for bona fide research purposes within the           #
# scientific community so long as proper attribution is given to the journal # 
# article from which it was obtained.                                        #
#                                                                            #
##############################################################################
data_I
_audit_creation_method     SHELXL-97
_journal_date_recd_electronic     2013-11-20
_journal_date_accepted     2013-12-11
_journal_name_full     'Acta Crystallographica, Section E'
_journal_year     2014
_journal_volume     70
_journal_issue      1
_journal_page_first     o88
_journal_page_last     o88
_journal_paper_category     QO
_journal_paper_doi     10.1107/S1600536813033564
_journal_coeditor_code     LH5672
_publ_contact_author_name     'Fang, Mei-Juan'
_publ_contact_author_address
;
School of Pharmaceutical Sciences, Xiamen University,
Sounth Xiang-An Road, Xiamen, 361100, People's Republic of China
;
_publ_contact_author_email     fangmj@xmu.edu.cn
_publ_contact_author_fax     '86-592-2189868'
_publ_contact_author_phone     '86-592-2189868'
_publ_section_title
;\
(2<i>Z</i>,4<i>E</i>)-1-(5-Fluoro-2-hydroxyphenyl)-5-(4-fluorophenyl)-3-\
hydroxypenta-2,4-dien-1-one
;
loop_
    _publ_author_name
    _publ_author_address
    'Chen, Jing-Wei'
;
The Key Laboratory for Chemical Biology of Fujian Province
Xiamen University
Xiamen 361005
People's Republic of China
;
    'He, Zhuo'
;
School of Pharmaceutical Sciences
Xiamen University
Sounth Xiang-An Road
Xiamen 361100
People's Republic of China
;
    'Wu, Zhen'
;
School of Pharmaceutical Sciences
Xiamen University
Sounth Xiang-An Road
Xiamen 361100
People's Republic of China
;
    'Fang, Mei-Juan'
;
School of Pharmaceutical Sciences
Xiamen University
Sounth Xiang-An Road
Xiamen 361100
People's Republic of China
;
    'Fang, Hua'
;
State Ocean Adm
Inst Oceanog 3
Xiamen 361005
People's Republic of China
;
_database_code_depnum_ccdc_archive     'CCDC 976529'
_chemical_name_systematic
;\
(2<i>Z</i>,4<i>E</i>)-1-(5-Fluoro-2-hydroxyphenyl)-5-(4-fluorophenyl)-3-\
hydroxypenta-2,4-dien-1-one
;
_chemical_name_common     ?
_chemical_formula_moiety     'C17 H12 F2 O3'
_chemical_formula_sum     'C17 H12 F2 O3'
_chemical_formula_iupac     'C17 H12 F2 O3'
_chemical_formula_weight     302.27
_chemical_melting_point     ?
_symmetry_cell_setting     monoclinic
_symmetry_space_group_name_H-M     'P 21/c'
_symmetry_space_group_name_Hall     '-P 2ybc'
loop_
    _symmetry_equiv_pos_as_xyz
    'x, y, z'
    '-x, y+1/2, -z+1/2'
    '-x, -y, -z'
    'x, -y-1/2, z-1/2'
_cell_length_a     6.8275(18)
_cell_length_b     14.004(4)
_cell_length_c     14.267(4)
_cell_angle_alpha     90.00
_cell_angle_beta     91.293(5)
_cell_angle_gamma     90.00
_cell_volume     1363.8(7)
_cell_formula_units_Z     4
_cell_measurement_reflns_used     2113
_cell_measurement_theta_min     1.57
_cell_measurement_theta_max     27.32
_cell_measurement_temperature     173(2)
_exptl_crystal_description     block
_exptl_crystal_colour     yellow
_exptl_crystal_size_max     0.32
_exptl_crystal_size_mid     0.23
_exptl_crystal_size_min     0.18
_exptl_crystal_density_diffrn     1.472
_exptl_crystal_density_meas     ?
_exptl_crystal_density_method     'not measured'
_exptl_crystal_F_000     624
_exptl_absorpt_coefficient_mu     0.118
_exptl_absorpt_correction_type     multi-scan
_exptl_absorpt_process_details     '(SADABS; Bruker, 2001)'
_exptl_absorpt_correction_T_min     0.9631
_exptl_absorpt_correction_T_max     0.9790
_exptl_special_details
;
;
_diffrn_ambient_temperature     173(2)
_diffrn_radiation_type     MoK\a
_diffrn_radiation_wavelength     0.71073
_diffrn_radiation_source     'fine-focus sealed tube'
_diffrn_radiation_monochromator     graphite
_diffrn_measurement_device_type     'Bruker APEX CCD'
_diffrn_measurement_method     '\f and \w scan'
_diffrn_detector_area_resol_mean     ?
_diffrn_reflns_number     6787
_diffrn_reflns_av_R_equivalents     0.0281
_diffrn_reflns_av_sigmaI/netI     0.0314
_diffrn_reflns_theta_min     2.04
_diffrn_reflns_theta_max     25.00
_diffrn_reflns_theta_full     25.00
_diffrn_measured_fraction_theta_max     0.996
_diffrn_measured_fraction_theta_full     0.996
_diffrn_reflns_limit_h_min     -8
_diffrn_reflns_limit_h_max     8
_diffrn_reflns_limit_k_min     -16
_diffrn_reflns_limit_k_max     16
_diffrn_reflns_limit_l_min     -12
_diffrn_reflns_limit_l_max     16
_diffrn_standards_number     0
_diffrn_standards_interval_count     ?
_diffrn_standards_interval_time     ?
_diffrn_standards_decay_%     ?
_refine_special_details
;
Refinement of <i>F</i>^2^ against ALL reflections. The weighted <i>R</i>-factor
<i>wR</i> and goodness of fit <i>S</i> are based on <i>F</i>^2^, conventional
<i>R</i>-factors <i>R</i> are based on <i>F</i>, with <i>F</i> set to zero for
negative <i>F</i>^2^. The threshold expression of <i>F</i>^2^ >
\s(<i>F</i>^2^) is used only for calculating <i>R</i>-factors(gt) <i>etc</i>.
and is not relevant to the choice of reflections for refinement.
<i>R</i>-factors based on <i>F</i>^2^ are statistically about twice as large
as those based on <i>F</i>, and <i>R</i>- factors based on ALL data will be
even larger.
;
_reflns_number_total     2392
_reflns_number_gt     2040
_reflns_threshold_expression     I>2\s(I)
_refine_ls_structure_factor_coef     Fsqd
_refine_ls_matrix_type     full
_refine_ls_R_factor_all     0.0631
_refine_ls_R_factor_gt     0.0528
_refine_ls_wR_factor_gt     0.1392
_refine_ls_wR_factor_ref     0.1466
_refine_ls_goodness_of_fit_ref     1.080
_refine_ls_restrained_S_all     1.080
_refine_ls_number_reflns     2392
_refine_ls_number_parameters     199
_refine_ls_number_restraints     0
_refine_ls_hydrogen_treatment     constr
_refine_ls_weighting_scheme     calc
_refine_ls_weighting_details
         'calc w=1/[\s^2^(Fo^2^)+(0.0730P)^2^+0.3861P] where P=(Fo^2^+2Fc^2^)/3'
_atom_sites_solution_hydrogens     geom
_atom_sites_solution_primary     direct
_atom_sites_solution_secondary     difmap
_refine_ls_shift/su_max     0.000
_refine_ls_shift/su_mean     0.000
_refine_diff_density_max     0.208
_refine_diff_density_min     -0.292
_refine_ls_extinction_method     none
_refine_ls_extinction_coef     ?
loop_
    _atom_type_symbol
    _atom_type_description
    _atom_type_scat_dispersion_real
    _atom_type_scat_dispersion_imag
    _atom_type_scat_source
    'C' 'C' 0.0033 0.0016
                         'International Tables Vol C Tables 4.2.6.8 and 6.1.1.4'
    'H' 'H' 0.0000 0.0000
                         'International Tables Vol C Tables 4.2.6.8 and 6.1.1.4'
    'F' 'F' 0.0171 0.0103
                         'International Tables Vol C Tables 4.2.6.8 and 6.1.1.4'
    'O' 'O' 0.0106 0.0060
                         'International Tables Vol C Tables 4.2.6.8 and 6.1.1.4'
_computing_data_collection     'SMART (Bruker, 2001)'
_computing_cell_refinement     'SAINT (Bruker, 2001)'
_computing_data_reduction     'SAINT (Bruker, 2001)'
_computing_structure_solution     'SHELXS97 (Sheldrick, 2008)'
_computing_structure_refinement     'SHELXL97 (Sheldrick, 2008)'
_computing_molecular_graphics
                             'SHELXTL (Sheldrick, 2008) and PLATON (Spek, 2009)'
_computing_publication_material     'SHELXL97 (Sheldrick, 2008)'
loop_
    _atom_site_type_symbol
    _atom_site_label
    _atom_site_fract_x
    _atom_site_fract_y
    _atom_site_fract_z
    _atom_site_U_iso_or_equiv
    _atom_site_adp_type
    _atom_site_calc_flag
    _atom_site_refinement_flags
    _atom_site_occupancy
    _atom_site_symmetry_multiplicity
    _atom_site_disorder_assembly
    _atom_site_disorder_group
    F F1 -1.0830(2) 1.43310(10) 0.38367(11) 0.0579(5) Uani d . 1 1 . .
    F F2 -1.6953(2) 0.59884(10) 0.25050(10) 0.0577(5) Uani d . 1 1 . .
    O O3 -0.7476(2) 0.93089(10) 0.42390(11) 0.0383(4) Uani d . 1 1 . .
    H H3A -0.6598 0.9675 0.4404 0.057 Uiso calc R 1 1 . .
    O O2 -0.5856(2) 1.09111(10) 0.45331(11) 0.0348(4) Uani d . 1 1 . .
    O O1 -0.3972(2) 1.24886(10) 0.46202(11) 0.0391(4) Uani d . 1 1 . .
    H H1A -0.4108 1.1908 0.4649 0.059 Uiso calc R 1 1 . .
    C C16 -1.5714(3) 0.75182(16) 0.27847(15) 0.0371(5) Uani d . 1 1 . .
    H H16A -1.6915 0.7780 0.2602 0.045 Uiso calc R 1 1 . .
    C C6 -0.9127(3) 1.38522(15) 0.40188(16) 0.0371(5) Uani d . 1 1 . .
    C C9 -0.9017(3) 0.98066(14) 0.39432(13) 0.0276(5) Uani d . 1 1 . .
    C C1 -0.7404(3) 1.13263(14) 0.42564(13) 0.0258(5) Uani d . 1 1 . .
    C C7 -0.9178(3) 1.28835(15) 0.40533(15) 0.0328(5) Uani d . 1 1 . .
    H H7A -1.0352 1.2559 0.3952 0.039 Uiso calc R 1 1 . .
    C C5 -0.7442(4) 1.43672(16) 0.41622(16) 0.0401(6) Uani d . 1 1 . .
    H H5A -0.7455 1.5030 0.4127 0.048 Uiso calc R 1 1 . .
    C C13 -1.2171(3) 0.67182(15) 0.33270(14) 0.0336(5) Uani d . 1 1 . .
    H H13A -1.0979 0.6447 0.3511 0.040 Uiso calc R 1 1 . .
    C C8 -0.9043(3) 1.07757(14) 0.39450(14) 0.0287(5) Uani d . 1 1 . .
    H H8A -1.0170 1.1090 0.3736 0.034 Uiso calc R 1 1 . .
    C C3 -0.5709(3) 1.28979(15) 0.44117(14) 0.0297(5) Uani d . 1 1 . .
    C C14 -1.3700(4) 0.61349(16) 0.30486(16) 0.0400(6) Uani d . 1 1 . .
    H H14A -1.3558 0.5474 0.3041 0.048 Uiso calc R 1 1 . .
    C C11 -1.0733(3) 0.83020(14) 0.36333(14) 0.0287(5) Uani d . 1 1 . .
    H H11A -0.9613 0.7987 0.3852 0.034 Uiso calc R 1 1 . .
    C C2 -0.7438(3) 1.23770(14) 0.42429(13) 0.0271(5) Uani d . 1 1 . .
    C C17 -1.4183(3) 0.80885(16) 0.30625(15) 0.0331(5) Uani d . 1 1 . .
    H H17A -1.4352 0.8747 0.3068 0.040 Uiso calc R 1 1 . .
    C C10 -1.0668(3) 0.92464(14) 0.36235(14) 0.0294(5) Uani d . 1 1 . .
    H H10A -1.1766 0.9571 0.3394 0.035 Uiso calc R 1 1 . .
    C C15 -1.5432(3) 0.65543(17) 0.27832(15) 0.0385(6) Uani d . 1 1 . .
    C C12 -1.2379(3) 0.77070(14) 0.33372(13) 0.0265(5) Uani d . 1 1 . .
    C C4 -0.5740(3) 1.38854(15) 0.43586(16) 0.0374(6) Uani d . 1 1 . .
    H H4A -0.4585 1.4226 0.4458 0.045 Uiso calc R 1 1 . .
loop_
    _atom_site_aniso_label
    _atom_site_aniso_U_11
    _atom_site_aniso_U_22
    _atom_site_aniso_U_33
    _atom_site_aniso_U_12
    _atom_site_aniso_U_13
    _atom_site_aniso_U_23
    F1 0.0450(9) 0.0381(8) 0.0906(12) 0.0127(6) 0.0004(8) 0.0083(8)
    F2 0.0554(10) 0.0552(9) 0.0619(10) -0.0309(7) -0.0138(7) -0.0001(7)
    O3 0.0275(8) 0.0281(8) 0.0588(11) 0.0005(6) -0.0106(7) -0.0042(7)
    O2 0.0258(8) 0.0298(8) 0.0483(9) -0.0013(6) -0.0062(7) 0.0013(7)
    O1 0.0295(9) 0.0346(8) 0.0530(10) -0.0088(7) -0.0058(7) 0.0058(7)
    C16 0.0306(12) 0.0444(13) 0.0363(13) -0.0028(10) 0.0002(9) -0.0039(10)
    C6 0.0374(13) 0.0306(11) 0.0434(13) 0.0058(10) 0.0033(10) 0.0042(10)
    C9 0.0268(11) 0.0301(11) 0.0258(11) 0.0005(9) -0.0012(8) 0.0017(8)
    C1 0.0235(10) 0.0308(11) 0.0231(10) 0.0005(8) 0.0001(8) 0.0016(8)
    C7 0.0307(12) 0.0318(11) 0.0358(12) -0.0020(9) 0.0008(9) 0.0010(9)
    C5 0.0508(15) 0.0260(11) 0.0438(14) -0.0027(10) 0.0066(11) 0.0006(10)
    C13 0.0369(13) 0.0324(11) 0.0313(12) -0.0010(9) 0.0002(9) 0.0019(9)
    C8 0.0251(11) 0.0297(11) 0.0310(11) -0.0015(8) -0.0066(8) 0.0042(9)
    C3 0.0307(12) 0.0315(11) 0.0269(11) -0.0046(9) 0.0012(9) 0.0016(9)
    C14 0.0535(15) 0.0282(11) 0.0383(13) -0.0097(11) 0.0018(11) -0.0012(10)
    C11 0.0271(12) 0.0333(11) 0.0257(11) 0.0009(9) 0.0005(8) -0.0027(9)
    C2 0.0305(11) 0.0284(11) 0.0224(10) -0.0028(9) 0.0023(8) 0.0013(8)
    C17 0.0296(12) 0.0331(11) 0.0367(12) -0.0009(9) 0.0014(9) -0.0043(9)
    C10 0.0274(11) 0.0316(11) 0.0290(11) -0.0011(9) -0.0051(9) 0.0000(9)
    C15 0.0398(14) 0.0441(13) 0.0317(12) -0.0205(11) -0.0008(10) -0.0013(10)
    C12 0.0299(11) 0.0291(10) 0.0206(10) -0.0032(9) 0.0018(8) -0.0019(8)
    C4 0.0413(14) 0.0312(11) 0.0397(13) -0.0108(10) 0.0026(10) -0.0030(10)
_geom_special_details
;
All e.s.d.'s (except the e.s.d. in the dihedral angle between two l.s. planes)
are estimated using the full covariance matrix. The cell e.s.d.'s are taken
into account individually in the estimation of e.s.d.'s in distances, angles
and torsion angles; correlations between e.s.d.'s in cell parameters are only
used when they are defined by crystal symmetry. An approximate (isotropic)
treatment of cell e.s.d.'s is used for estimating e.s.d.'s involving l.s.
planes.
;
loop_
    _geom_bond_atom_site_label_1
    _geom_bond_atom_site_label_2
    _geom_bond_site_symmetry_2
    _geom_bond_distance
    _geom_bond_publ_flag
    F1 C6 . 1.362(2) ?
    F2 C15 . 1.358(2) ?
    O3 C9 . 1.323(2) ?
    O3 H3A . 0.8200 ?
    O2 C1 . 1.262(2) ?
    O1 C3 . 1.345(2) ?
    O1 H1A . 0.8200 ?
    C16 C15 . 1.363(3) ?
    C16 C17 . 1.367(3) ?
    C16 H16A . 0.9300 ?
    C6 C7 . 1.358(3) ?
    C6 C5 . 1.369(3) ?
    C9 C8 . 1.357(3) ?
    C9 C10 . 1.439(3) ?
    C1 C8 . 1.422(3) ?
    C1 C2 . 1.472(3) ?
    C7 C2 . 1.404(3) ?
    C7 H7A . 0.9300 ?
    C5 C4 . 1.368(3) ?
    C5 H5A . 0.9300 ?
    C13 C14 . 1.377(3) ?
    C13 C12 . 1.392(3) ?
    C13 H13A . 0.9300 ?
    C8 H8A . 0.9300 ?
    C3 C4 . 1.385(3) ?
    C3 C2 . 1.404(3) ?
    C14 C15 . 1.366(3) ?
    C14 H14A . 0.9300 ?
    C11 C10 . 1.323(3) ?
    C11 C12 . 1.454(3) ?
    C11 H11A . 0.9300 ?
    C17 C12 . 1.391(3) ?
    C17 H17A . 0.9300 ?
    C10 H10A . 0.9300 ?
    C4 H4A . 0.9300 ?
loop_
    _geom_angle_atom_site_label_1
    _geom_angle_atom_site_label_2
    _geom_angle_atom_site_label_3
    _geom_angle_site_symmetry_1
    _geom_angle_site_symmetry_3
    _geom_angle
    _geom_angle_publ_flag
    C9 O3 H3A . . 109.5 ?
    C3 O1 H1A . . 109.5 ?
    C15 C16 C17 . . 118.1(2) ?
    C15 C16 H16A . . 120.9 ?
    C17 C16 H16A . . 120.9 ?
    C7 C6 F1 . . 118.4(2) ?
    C7 C6 C5 . . 122.9(2) ?
    F1 C6 C5 . . 118.66(19) ?
    O3 C9 C8 . . 122.42(18) ?
    O3 C9 C10 . . 115.18(17) ?
    C8 C9 C10 . . 122.40(18) ?
    O2 C1 C8 . . 119.71(18) ?
    O2 C1 C2 . . 118.55(17) ?
    C8 C1 C2 . . 121.72(18) ?
    C6 C7 C2 . . 119.3(2) ?
    C6 C7 H7A . . 120.4 ?
    C2 C7 H7A . . 120.4 ?
    C4 C5 C6 . . 118.6(2) ?
    C4 C5 H5A . . 120.7 ?
    C6 C5 H5A . . 120.7 ?
    C14 C13 C12 . . 121.1(2) ?
    C14 C13 H13A . . 119.5 ?
    C12 C13 H13A . . 119.5 ?
    C9 C8 C1 . . 122.19(19) ?
    C9 C8 H8A . . 118.9 ?
    C1 C8 H8A . . 118.9 ?
    O1 C3 C4 . . 116.75(18) ?
    O1 C3 C2 . . 123.41(18) ?
    C4 C3 C2 . . 119.84(19) ?
    C15 C14 C13 . . 118.1(2) ?
    C15 C14 H14A . . 121.0 ?
    C13 C14 H14A . . 121.0 ?
    C10 C11 C12 . . 126.55(19) ?
    C10 C11 H11A . . 116.7 ?
    C12 C11 H11A . . 116.7 ?
    C3 C2 C7 . . 118.35(18) ?
    C3 C2 C1 . . 120.26(18) ?
    C7 C2 C1 . . 121.38(18) ?
    C16 C17 C12 . . 121.6(2) ?
    C16 C17 H17A . . 119.2 ?
    C12 C17 H17A . . 119.2 ?
    C11 C10 C9 . . 124.61(19) ?
    C11 C10 H10A . . 117.7 ?
    C9 C10 H10A . . 117.7 ?
    F2 C15 C16 . . 118.1(2) ?
    F2 C15 C14 . . 118.8(2) ?
    C16 C15 C14 . . 123.1(2) ?
    C17 C12 C13 . . 117.98(19) ?
    C17 C12 C11 . . 122.39(18) ?
    C13 C12 C11 . . 119.63(19) ?
    C5 C4 C3 . . 121.0(2) ?
    C5 C4 H4A . . 119.5 ?
    C3 C4 H4A . . 119.5 ?
loop_
    _geom_torsion_atom_site_label_1
    _geom_torsion_atom_site_label_2
    _geom_torsion_atom_site_label_3
    _geom_torsion_atom_site_label_4
    _geom_torsion_site_symmetry_1
    _geom_torsion_site_symmetry_2
    _geom_torsion_site_symmetry_3
    _geom_torsion_site_symmetry_4
    _geom_torsion
    _geom_torsion_publ_flag
    F1 C6 C7 C2 . . . . -179.82(18) ?
    C5 C6 C7 C2 . . . . 0.0(4) ?
    C7 C6 C5 C4 . . . . -0.7(4) ?
    F1 C6 C5 C4 . . . . 179.0(2) ?
    O3 C9 C8 C1 . . . . 0.7(3) ?
    C10 C9 C8 C1 . . . . -179.63(18) ?
    O2 C1 C8 C9 . . . . 0.8(3) ?
    C2 C1 C8 C9 . . . . 179.13(19) ?
    C12 C13 C14 C15 . . . . -0.1(3) ?
    O1 C3 C2 C7 . . . . 178.50(19) ?
    C4 C3 C2 C7 . . . . -2.1(3) ?
    O1 C3 C2 C1 . . . . -2.1(3) ?
    C4 C3 C2 C1 . . . . 177.29(19) ?
    C6 C7 C2 C3 . . . . 1.4(3) ?
    C6 C7 C2 C1 . . . . -177.92(19) ?
    O2 C1 C2 C3 . . . . 8.5(3) ?
    C8 C1 C2 C3 . . . . -169.85(18) ?
    O2 C1 C2 C7 . . . . -172.14(18) ?
    C8 C1 C2 C7 . . . . 9.5(3) ?
    C15 C16 C17 C12 . . . . 0.0(3) ?
    C12 C11 C10 C9 . . . . 178.58(19) ?
    O3 C9 C10 C11 . . . . 1.7(3) ?
    C8 C9 C10 C11 . . . . -178.0(2) ?
    C17 C16 C15 F2 . . . . -179.84(19) ?
    C17 C16 C15 C14 . . . . 0.2(4) ?
    C13 C14 C15 F2 . . . . 179.86(19) ?
    C13 C14 C15 C16 . . . . -0.2(4) ?
    C16 C17 C12 C13 . . . . -0.3(3) ?
    C16 C17 C12 C11 . . . . 179.90(19) ?
    C14 C13 C12 C17 . . . . 0.3(3) ?
    C14 C13 C12 C11 . . . . -179.87(19) ?
    C10 C11 C12 C17 . . . . -4.8(3) ?
    C10 C11 C12 C13 . . . . 175.4(2) ?
    C6 C5 C4 C3 . . . . 0.1(3) ?
    O1 C3 C4 C5 . . . . -179.18(19) ?
    C2 C3 C4 C5 . . . . 1.3(3) ?
loop_
    _geom_hbond_atom_site_label_D
    _geom_hbond_atom_site_label_H
    _geom_hbond_atom_site_label_A
    _geom_hbond_site_symmetry_A
    _geom_hbond_distance_DH
    _geom_hbond_distance_HA
    _geom_hbond_distance_DA
    _geom_hbond_angle_DHA
    O1 H1A O2 . 0.82 1.84 2.558(2) 145
    O1 H1A O3 3_476 0.82 2.55 3.145(2) 130
    O3 H3A O2 . 0.82 1.81 2.532(2) 146
    O3 H3A O2 3_476 0.82 2.38 2.856(2) 118
    C10 H10A F2 2_255 0.93 2.51 3.326(3) 147
