# Supplementary material for: (2Z,4E)-1-(5-Fluoro-2-hy­droxy­phen­yl)-5-(4-fluoro­phen­yl)-3-hy­droxy­penta-2,4-dien-1-one
Source: Acta Crystallogr Sect E Struct Rep Online. 2013 Dec 24;70(Pt 1):o88. doi: 10.1107/S1600536813033564 (PMC3914111; doi:10.1107/S1600536813033564)
Supplement: Supplementary file 2 [file e-70-00o88-Isup2.hkl]

# 
# h,k,l, Fc-squared, Fo-squared, sigma(Fo-squared) and status flag 
# 
data_I
_shelx_title ' p                      R =  New: P21/c' 
_shelx_refln_list_code          4 
_shelx_F_calc_maximum      305.58 
_exptl_crystal_F_000       623.93 
_reflns_d_resolution_high  0.8409 
 
loop_ 
 _symmetry_equiv_pos_as_xyz 
 'x, y, z' 
 '-x, y+1/2, -z+1/2' 
 '-x, -y, -z' 
 'x, -y-1/2, z-1/2' 
 
_cell_length_a     6.8275 
_cell_length_b    14.0040 
_cell_length_c    14.2670 
_cell_angle_alpha  90.000 
_cell_angle_beta   91.293 
_cell_angle_gamma  90.000 
 
_shelx_F_squared_multiplier     1.000 
 
loop_ 
 _refln_index_h 
 _refln_index_k 
 _refln_index_l 
 _refln_F_squared_calc 
 _refln_F_squared_meas 
 _refln_F_squared_sigma 
 _refln_observed_status 
   1   0   0      887.73      932.03     18.46 o 
   2   0   0      156.17      160.43      7.81 o 
   3   0   0      368.51      344.28     14.20 o 
   4   0   0      105.95      101.51      8.52 o 
   5   0   0       71.55       80.21      8.52 o 
   7   0   0        1.50        0.00      2.84 o 
   1   1   0     7665.68     7466.98    111.62 o 
   2   1   0     1662.40     1671.23     52.17 o 
   3   1   0       47.40       51.47      6.03 o 
   4   1   0        0.05        2.84      1.77 o 
   5   1   0      714.19      694.13     18.49 o 
   6   1   0       56.01       61.31      6.29 o 
   7   1   0      210.87      211.74     12.43 o 
   0   2   0     1923.60     1876.49     23.01 o 
   1   2   0     6085.25     5971.51     41.50 o 
   2   2   0      260.24      223.67      5.24 o 
   3   2   0       66.45       75.10      3.64 o 
   4   2   0       31.30       51.27      3.40 o 
   5   2   0     1092.10     1049.89     23.95 o 
   6   2   0      108.41      106.75      6.12 o 
   7   2   0       63.85       76.66     13.49 o 
   8   2   0        7.43        9.49      2.73 o 
   1   3   0       80.91       85.00      2.68 o 
   2   3   0     2163.31     2302.09     22.35 o 
   3   3   0     5435.57     6159.95     59.62 o 
   4   3   0      866.80      890.94     17.72 o 
   5   3   0       61.71       54.91      4.20 o 
   6   3   0      106.71      100.09     12.07 o 
   7   3   0       21.14       26.18      5.45 o 
   0   4   0     1385.24     1413.28     17.05 o 
   1   4   0        2.48        4.23      0.72 o 
   2   4   0        9.50       32.31      1.70 o 
   3   4   0       71.51       78.00      3.80 o 
   4   4   0        8.75        6.49      1.46 o 
   5   4   0      211.77      202.35      7.73 o 
   6   4   0        9.50        7.52      2.36 o 
   7   4   0        2.06        0.00      2.01 o 
   1   5   0     1183.07     1155.85     11.15 o 
   2   5   0       57.37       68.99      2.66 o 
   3   5   0     1132.04     1298.62     17.15 o 
   4   5   0       21.51       22.54      3.48 o 
   5   5   0        1.75        6.50      1.88 o 
   6   5   0       59.61       51.53      8.03 o 
   7   5   0       57.61       64.78      9.50 o 
   0   6   0    14048.03    14726.63    128.39 o 
   1   6   0      371.34      382.89      6.07 o 
   2   6   0      143.43      148.82      4.17 o 
   3   6   0      623.03      658.94     14.86 o 
   4   6   0       62.47       62.85      4.41 o 
   5   6   0        0.02        1.77      1.51 o 
   6   6   0      623.04      609.41     25.34 o 
   7   6   0       22.13       23.10      5.25 o 
   1   7   0        0.64        4.12      0.66 o 
   2   7   0      193.99      191.77      5.21 o 
   3   7   0       71.15       59.44      7.29 o 
   4   7   0       10.14       11.58      2.16 o 
   5   7   0       35.26       28.25      5.76 o 
   6   7   0        9.79       12.56      3.01 o 
   7   7   0       53.11       52.06      8.53 o 
   0   8   0       57.90       42.81      3.12 o 
   1   8   0     1376.67     1434.94     15.08 o 
   2   8   0       16.90       21.63      2.08 o 
   3   8   0       20.95       24.53      2.88 o 
   4   8   0        4.45        2.84      2.51 o 
   5   8   0       80.29       84.50     10.71 o 
   6   8   0       24.95       36.13      7.03 o 
   7   8   0       74.29       73.16     10.71 o 
   1   9   0        3.19        6.71      1.02 o 
   2   9   0      167.11      139.91     13.91 o 
   3   9   0     3090.10     3048.22     39.41 o 
   4   9   0      304.54      274.22     15.76 o 
   5   9   0       32.79       21.22      7.81 o 
   6   9   0        4.41        9.16      2.73 o 
   0  10   0        7.03        8.22      1.54 o 
   1  10   0       32.54       35.49      2.49 o 
   2  10   0      124.32      111.18      5.30 o 
   3  10   0       54.91       77.87      5.06 o 
   4  10   0      342.83      379.82     18.99 o 
   5  10   0        4.85        8.72      4.26 o 
   6  10   0        2.01        7.10      2.22 o 
   1  11   0      120.54      116.35      4.78 o 
   2  11   0      711.55      711.91     14.98 o 
   3  11   0      988.11      965.27     48.49 o 
   4  11   0      320.52      289.04     16.76 o 
   5  11   0       31.90       36.31      7.27 o 
   6  11   0        0.13        0.87      2.22 o 
   0  12   0      583.40      546.84     44.72 o 
   1  12   0        0.14        2.48      1.84 o 
   2  12   0        0.04        4.33      1.49 o 
   3  12   0        0.00        1.92      1.46 o 
   4  12   0       14.30       15.36      4.59 o 
   5  12   0        4.71       12.51      3.92 o 
   1  13   0       41.55       40.20      4.18 o 
   2  13   0       78.03       87.26      5.69 o 
   3  13   0       20.90       16.85      3.64 o 
   4  13   0        0.58        0.35      2.01 o 
   5  13   0        0.44        0.00      2.51 o 
   0  14   0        1.33        2.13      2.84 o 
   1  14   0      260.56      233.61      9.53 o 
   2  14   0        2.93        4.02      2.05 o 
   3  14   0       18.14       23.55      3.95 o 
   4  14   0       76.63       89.13     11.72 o 
   1  15   0       12.13       14.46      2.57 o 
   2  15   0        2.28        1.37      1.75 o 
   3  15   0       31.82       38.79      5.32 o 
   0  16   0      102.41       82.34      9.94 o 
   1  16   0        0.87        7.81      2.84 o 
   2  16   0       23.03       37.01      4.98 o 
  -8   1   1       51.02       46.14      9.94 o 
  -7   1   1      177.46      162.00     11.09 o 
  -6   1   1      226.03      224.68     10.78 o 
  -5   1   1       29.83       27.85      4.02 o 
  -4   1   1       25.17       32.52      3.92 o 
  -3   1   1        0.14        1.42      1.06 o 
  -2   1   1     1169.90     1111.93     14.43 o 
  -1   1   1       35.16       29.26      1.16 o 
   0   1   1      908.90      886.29     55.37 o 
   1   1   1      163.51      141.42      2.88 o 
   2   1   1      101.73      109.76      3.95 o 
   3   1   1       95.87       85.06      4.75 o 
   4   1   1        3.32       10.23      2.22 o 
   5   1   1       18.71       16.15      2.81 o 
   6   1   1       32.12       29.81      3.95 o 
   7   1   1       93.89       91.62      6.77 o 
   8   1   1        0.45        2.84      2.84 o 
  -8   2   1       42.83       44.01      9.94 o 
  -7   2   1       12.13       22.72      6.39 o 
  -6   2   1      283.13      281.74     13.63 o 
  -5   2   1       45.11       46.97      6.39 o 
  -4   2   1      228.35      249.68     13.84 o 
  -3   2   1     1391.43     1414.98     22.73 o 
  -2   2   1      710.31      757.51     11.40 o 
  -1   2   1     4791.05     4602.23     70.37 o 
   0   2   1        2.55        6.36      0.63 o 
   1   2   1     2724.86     2796.70     21.31 o 
   2   2   1     2580.12     2578.91     21.19 o 
   3   2   1      194.05      193.26      5.29 o 
   4   2   1        1.31        2.48      0.84 o 
   5   2   1        0.15        1.38      0.97 o 
   6   2   1      319.41      301.14     11.00 o 
   7   2   1       39.96       49.66      7.27 o 
  -7   3   1        0.71        3.94      2.84 o 
  -6   3   1       78.06       82.55      7.48 o 
  -5   3   1      275.94      280.73      9.42 o 
  -4   3   1      355.86      420.51     10.48 o 
  -3   3   1     3333.43     3716.65     40.26 o 
  -2   3   1      226.82      234.01      7.47 o 
  -1   3   1      212.17      195.60      3.74 o 
   0   3   1      333.69      331.15      4.21 o 
   1   3   1      357.52      341.97      6.62 o 
   2   3   1      386.20      414.75      6.58 o 
   3   3   1     1032.74     1233.64     15.69 o 
   4   3   1       46.55       62.08      3.39 o 
   5   3   1      169.41      153.28      6.01 o 
   6   3   1      133.66      123.72      7.09 o 
   7   3   1        5.30        4.89      2.48 o 
  -7   4   1       82.14       85.83     10.71 o 
  -6   4   1       40.05       42.23      5.27 o 
  -5   4   1        0.45        0.28      2.13 o 
  -4   4   1      274.50      325.13      8.91 o 
  -3   4   1     6177.99     7031.90     99.08 o 
  -2   4   1      721.67      779.78     22.36 o 
  -1   4   1     1578.25     1553.44     14.47 o 
   0   4   1        8.30        8.33      1.82 o 
   1   4   1      281.28      282.67      6.52 o 
   2   4   1       29.24       35.83      1.83 o 
   3   4   1     1576.48     1774.95     20.23 o 
   4   4   1      328.26      368.95     11.07 o 
   5   4   1       30.81       30.87      3.80 o 
   6   4   1        0.06        1.77      1.83 o 
   7   4   1        1.48        0.00      2.84 o 
  -7   5   1      153.26      144.86     11.79 o 
  -6   5   1       93.98       98.69     10.29 o 
  -5   5   1        7.13        9.35      2.05 o 
  -4   5   1      496.44      540.88     13.30 o 
  -3   5   1      666.72      744.89     11.93 o 
  -2   5   1       13.47       21.29      1.53 o 
  -1   5   1      226.39      225.94      4.60 o 
   0   5   1       65.56       67.56      2.16 o 
   1   5   1      126.89      112.99      2.69 o 
   2   5   1       69.69       69.89      2.82 o 
   3   5   1      593.07      621.34     10.29 o 
   4   5   1       68.98       84.64      4.56 o 
   5   5   1      210.27      188.02      9.51 o 
   6   5   1        2.49        2.84      2.84 o 
   7   5   1       21.32       21.96      5.11 o 
  -7   6   1       16.80       20.21      4.75 o 
  -6   6   1      243.86      235.56     15.30 o 
  -5   6   1        1.16        1.81      1.33 o 
  -4   6   1        0.53        2.13      1.23 o 
  -3   6   1       29.43       29.32      2.19 o 
  -2   6   1      307.89      286.72      5.77 o 
  -1   6   1      122.08      110.56      3.12 o 
   0   6   1     5409.13     5791.52     39.64 o 
   1   6   1      394.03      350.86      5.67 o 
   2   6   1        9.47        9.36      1.24 o 
   3   6   1      523.80      550.30      9.35 o 
   4   6   1       71.12       79.22      5.43 o 
   5   6   1      101.00      101.93      9.28 o 
   6   6   1       75.73       65.07     11.71 o 
   7   6   1       24.44       32.27      6.26 o 
  -7   7   1        2.15        3.63      2.48 o 
  -6   7   1       28.84       19.62      5.32 o 
  -5   7   1       45.56       45.86      7.67 o 
  -4   7   1       41.14       43.77      8.98 o 
  -3   7   1       51.20       42.50      6.21 o 
  -2   7   1      382.24      373.94      7.24 o 
  -1   7   1       16.23        9.87      1.28 o 
   0   7   1       20.18       25.89      1.87 o 
   1   7   1      518.15      505.55      7.47 o 
   2   7   1        5.30        3.89      0.82 o 
   3   7   1       81.02       68.55     11.97 o 
   4   7   1       23.87       25.06      5.11 o 
   5   7   1      139.56      143.87     11.22 o 
   6   7   1       41.03       40.10      8.16 o 
   7   7   1        0.91        3.75      1.70 o 
  -7   8   1        9.95       14.30      3.41 o 
  -6   8   1       65.25       58.27      9.19 o 
  -5   8   1       82.36       88.58     11.01 o 
  -4   8   1      163.08      141.51      7.66 o 
  -3   8   1      270.78      254.54      9.68 o 
  -2   8   1       10.64       12.40      1.47 o 
  -1   8   1       33.59       47.42      2.37 o 
   0   8   1       44.83       69.52      3.33 o 
   1   8   1       23.06       19.10      1.75 o 
   2   8   1       99.01       90.78      3.73 o 
   3   8   1      329.92      328.66      7.57 o 
   4   8   1       63.63       65.17      8.49 o 
   5   8   1       40.16       42.68      9.58 o 
   6   8   1       49.25       58.87      9.28 o 
   7   8   1       26.76       32.52      8.87 o 
  -6   9   1        6.98        6.84      2.84 o 
  -5   9   1       69.85       86.67     11.04 o 
  -4   9   1      194.15      185.38      9.02 o 
  -3   9   1      108.57      113.77      6.67 o 
  -2   9   1       26.47       28.32      3.19 o 
  -1   9   1      247.88      233.80      5.60 o 
   0   9   1       22.48       27.80      2.24 o 
   1   9   1      199.02      208.75      5.40 o 
   2   9   1      741.31      666.05     24.75 o 
   3   9   1      130.37      137.65      7.27 o 
   4   9   1       25.01       28.99      5.78 o 
   5   9   1        3.55        5.49      4.61 o 
   6   9   1       22.35       24.53      5.25 o 
  -6  10   1        0.51        3.31      2.22 o 
  -5  10   1        0.73        9.39      3.90 o 
  -4  10   1       28.89       34.17      6.53 o 
  -3  10   1     2291.93     2318.09     37.09 o 
  -2  10   1      176.43      170.47      6.82 o 
  -1  10   1       41.16       42.51      2.64 o 
   0  10   1        9.70       11.78      1.49 o 
   1  10   1        0.64        3.27      0.82 o 
   2  10   1      145.21      152.97      5.31 o 
   3  10   1     4257.07     4348.16     57.35 o 
   4  10   1      178.70      189.16     10.05 o 
   5  10   1       31.23       34.61      6.97 o 
   6  10   1       13.93        8.52      2.51 o 
  -6  11   1       43.94       67.05     10.50 o 
  -5  11   1        2.04        0.00      4.26 o 
  -4  11   1       13.05       13.49      4.02 o 
  -3  11   1       14.28       20.65      3.09 o 
  -2  11   1      175.94      162.12      6.89 o 
  -1  11   1        5.64        8.87      1.56 o 
   0  11   1       95.89       92.74      4.17 o 
   1  11   1        1.35        4.81      1.33 o 
   2  11   1      967.80      989.44     20.18 o 
   3  11   1       17.66       17.89      3.54 o 
   4  11   1      403.63      363.47     14.75 o 
   5  11   1        0.00        2.13      2.51 o 
   6  11   1        9.39       11.50      3.74 o 
  -5  12   1        6.90       15.81      6.03 o 
  -4  12   1        0.65        1.06      2.01 o 
  -3  12   1        3.96        5.41      2.02 o 
  -2  12   1      733.63      676.12     17.21 o 
  -1  12   1        2.62        4.21      1.18 o 
   0  12   1      134.26      131.26      5.26 o 
   1  12   1       88.46       74.88      3.95 o 
   2  12   1        7.69        5.82      2.02 o 
   3  12   1      345.10      337.41     19.02 o 
   4  12   1      189.33      169.34     10.10 o 
   5  12   1        5.43        3.63      2.22 o 
  -5  13   1        7.90       10.43      3.23 o 
  -4  13   1        0.38        0.35      2.01 o 
  -3  13   1        3.08        8.64      2.39 o 
  -2  13   1       37.80       41.33      4.47 o 
  -1  13   1        4.19        8.99      2.19 o 
   0  13   1      364.36      267.48      8.84 o 
   1  13   1       13.58       14.48      2.29 o 
   2  13   1        5.74        6.60      2.56 o 
   3  13   1       27.43       38.50      5.32 o 
   4  13   1        0.05        0.00      1.64 o 
   5  13   1        4.00        5.23      2.73 o 
  -4  14   1        7.81        8.63      3.23 o 
  -3  14   1       15.58       15.41      2.99 o 
  -2  14   1        2.12        4.56      1.49 o 
  -1  14   1        1.88        5.26      1.84 o 
   0  14   1       67.39       70.80      5.83 o 
   1  14   1      233.41      190.44      7.81 o 
   2  14   1       39.98       41.44      6.42 o 
   3  14   1       12.34       10.39      2.71 o 
   4  14   1        7.76        9.81      4.55 o 
  -3  15   1        0.02        0.35      2.01 o 
  -2  15   1       48.94       56.00      6.56 o 
  -1  15   1       23.36       22.10      3.70 o 
   0  15   1       28.65       35.14      5.02 o 
   1  15   1        6.56        9.29      2.73 o 
   2  15   1        0.24        1.85      1.46 o 
   3  15   1        4.59        6.03      2.30 o 
  -2  16   1        5.29       16.45      4.26 o 
  -1  16   1        0.38        0.71      3.55 o 
   0  16   1       37.21       33.72      5.25 o 
   1  16   1        0.75        7.10      3.55 o 
   2  16   1       15.71       24.81      6.20 o 
  -7   0   2      325.39      282.52     19.88 o 
  -6   0   2        3.97       10.65      3.55 o 
  -5   0   2       84.54       80.92      9.23 o 
  -4   0   2        1.33        2.84      1.42 o 
  -3   0   2      159.47      145.52      9.94 o 
  -2   0   2      393.91      386.87     13.49 o 
  -1   0   2      941.46      962.55     19.88 o 
   0   0   2      844.55      883.47     12.02 o 
   1   0   2     3577.86     3538.23     41.41 o 
   2   0   2       33.10       29.54      3.55 o 
   3   0   2      573.83      547.11     13.80 o 
   4   0   2      179.02      182.53      8.53 o 
   6   0   2     2577.84     2500.70     45.93 o 
   7   0   2      116.76      103.64     12.07 o 
   8   0   2       82.78       90.86     11.36 o 
  -8   1   2        7.71        6.39      3.55 o 
  -7   1   2      146.56      139.14     10.00 o 
  -6   1   2      881.93      897.44     25.54 o 
  -5   1   2       39.43       36.56      6.74 o 
  -4   1   2      144.38      164.59      6.58 o 
  -3   1   2      130.51      133.64      7.10 o 
  -2   1   2       41.05       36.41      2.07 o 
  -1   1   2      474.42      490.13      7.10 o 
   0   1   2      677.51      716.92      8.86 o 
   1   1   2      231.81      231.86      3.50 o 
   2   1   2      899.78      903.37      9.87 o 
   3   1   2        1.82        2.52      0.76 o 
   4   1   2      244.40      264.25      7.35 o 
   5   1   2      611.76      577.57     14.57 o 
   6   1   2      104.56       86.94      9.32 o 
   7   1   2        0.86        0.43      1.46 o 
   8   1   2        1.73        1.42      2.84 o 
  -7   2   2      187.55      159.05     10.74 o 
  -6   2   2      114.78      104.39      8.18 o 
  -5   2   2        0.12        2.58      1.95 o 
  -4   2   2      558.78      545.42     12.29 o 
  -3   2   2        0.00        1.24      0.58 o 
  -2   2   2       41.67       40.71      2.13 o 
  -1   2   2     1833.99     1849.24     25.76 o 
   0   2   2      559.41      551.20      7.27 o 
   1   2   2     1415.46     1391.17     14.50 o 
   2   2   2       87.49       74.15      1.96 o 
   3   2   2     1311.49     1460.49     21.38 o 
   4   2   2        0.80        6.83      1.44 o 
   5   2   2        7.47        7.34      1.35 o 
   6   2   2       29.97       26.03      3.86 o 
   7   2   2       87.91       94.31      6.58 o 
  -7   3   2        0.92        3.55      2.84 o 
  -6   3   2       96.42       90.71      8.14 o 
  -5   3   2       34.84       34.56      5.25 o 
  -4   3   2       84.80       80.79      4.17 o 
  -3   3   2        6.90       14.55      1.28 o 
  -2   3   2      278.21      267.15      5.25 o 
  -1   3   2     1919.07     1948.84     36.91 o 
   0   3   2      871.05      932.71      9.25 o 
   1   3   2      259.10      274.80      4.34 o 
   2   3   2     2238.73     2266.48     17.45 o 
   3   3   2      564.35      589.41      8.70 o 
   4   3   2       29.95       30.85      2.52 o 
   5   3   2        6.03        5.72      2.52 o 
   6   3   2       77.77       77.24      5.81 o 
   7   3   2       33.92       31.41      5.63 o 
  -7   4   2       60.84       68.86     13.49 o 
  -6   4   2       45.72       45.71      6.65 o 
  -5   4   2        2.09        2.13      1.51 o 
  -4   4   2      336.79      361.69      9.43 o 
  -3   4   2       78.33       72.57      4.72 o 
  -2   4   2      816.55      826.59     17.88 o 
  -1   4   2       32.57       30.97      1.71 o 
   0   4   2      838.48      821.49     12.34 o 
   1   4   2      177.80      163.59      2.82 o 
   2   4   2      135.30      143.16      4.38 o 
   3   4   2      555.25      643.93      9.36 o 
   4   4   2       73.80       78.48      7.57 o 
   5   4   2      132.66      117.79      6.45 o 
   6   4   2       52.90       48.30      5.40 o 
   7   4   2        0.72        2.48      2.01 o 
  -7   5   2        2.11        1.52      1.77 o 
  -6   5   2       27.67       31.00      5.25 o 
  -5   5   2       25.22       34.98      5.25 o 
  -4   5   2      204.73      198.82     10.22 o 
  -3   5   2        3.16        6.44      1.35 o 
  -2   5   2      503.48      486.96     18.10 o 
  -1   5   2        0.04        4.39      0.84 o 
   0   5   2     1382.12     1517.61     13.65 o 
   1   5   2      216.80      201.84      4.13 o 
   2   5   2      433.31      478.86      7.46 o 
   3   5   2        3.55        5.02      0.92 o 
   4   5   2      187.62      182.38      8.19 o 
   5   5   2       14.03       16.09      2.92 o 
   6   5   2       29.12       38.29      6.65 o 
   7   5   2       52.41       59.63     12.78 o 
  -7   6   2       74.38       70.71     10.28 o 
  -6   6   2      201.80      210.76     14.30 o 
  -5   6   2       11.09       15.09      3.23 o 
  -4   6   2      118.54      132.89      8.52 o 
  -3   6   2        8.86       16.25      3.41 o 
  -2   6   2      514.18      506.48      8.28 o 
  -1   6   2     1819.57     1989.85     19.03 o 
   0   6   2     1680.25     1868.79     16.69 o 
   1   6   2       22.11       31.18      1.70 o 
   2   6   2       15.49       15.10      1.49 o 
   3   6   2      837.42      896.55     12.21 o 
   4   6   2      182.32      184.14      7.82 o 
   5   6   2      734.17      640.38     22.80 o 
   6   6   2      420.56      384.03     26.97 o 
   7   6   2       12.06        6.26      2.73 o 
  -7   7   2        0.01        0.00      2.22 o 
  -6   7   2      639.48      571.30     25.31 o 
  -5   7   2      115.87      107.05     10.50 o 
  -4   7   2       33.83       32.20      4.28 o 
  -3   7   2       25.87       23.00      4.42 o 
  -2   7   2       10.86       14.68      1.37 o 
  -1   7   2     1069.39     1188.99     12.95 o 
   0   7   2     2988.29     3353.58     26.54 o 
   1   7   2      459.68      458.94      7.99 o 
   2   7   2      156.70      133.10      4.30 o 
   3   7   2       11.71       11.98      1.55 o 
   4   7   2       71.05       75.58      5.04 o 
   5   7   2      166.15      113.35     10.91 o 
   6   7   2       56.97       36.80      6.97 o 
   7   7   2        1.02        3.19      2.01 o 
  -7   8   2        1.82        1.06      2.01 o 
  -6   8   2        0.82        2.13      2.22 o 
  -5   8   2       17.48       19.21      3.61 o 
  -4   8   2      337.81      348.23     12.38 o 
  -3   8   2      462.06      471.43     16.00 o 
  -2   8   2      276.03      270.35      8.05 o 
  -1   8   2       71.33       75.98      2.92 o 
   0   8   2        0.29        1.15      0.64 o 
   1   8   2       23.46       27.71      1.96 o 
   2   8   2      868.34      824.31     19.97 o 
   3   8   2      570.70      566.69     12.54 o 
   4   8   2        2.20        2.78      1.54 o 
   5   8   2      276.92      226.68     14.65 o 
   6   8   2       11.13       12.96      6.74 o 
   7   8   2        2.45        6.45      2.73 o 
  -6   9   2        9.64       13.39      3.41 o 
  -5   9   2      353.70      336.39     18.57 o 
  -4   9   2      190.01      217.00      9.79 o 
  -3   9   2       34.35       31.05      5.14 o 
  -2   9   2       31.88       33.21      3.42 o 
  -1   9   2      146.26      145.72      4.36 o 
   0   9   2       53.99       63.29      2.74 o 
   1   9   2        2.33        3.85      0.84 o 
   2   9   2      804.54      765.37     12.86 o 
   3   9   2      598.17      602.22     13.41 o 
   4   9   2      445.96      408.71     14.62 o 
   5   9   2        9.66        8.47      3.90 o 
   6   9   2       34.87       35.29      6.47 o 
  -6  10   2       45.47       66.14     10.54 o 
  -5  10   2        7.92       11.50      3.90 o 
  -4  10   2       51.50       62.27      5.62 o 
  -3  10   2     1809.33     1865.37     57.19 o 
  -2  10   2      152.40      149.18      6.36 o 
  -1  10   2       33.97       33.58      3.68 o 
   0  10   2       14.64       15.61      1.71 o 
   1  10   2        0.01        2.84      1.00 o 
   2  10   2     1138.16     1133.57     16.33 o 
   3  10   2      128.92      136.35      8.29 o 
   4  10   2        0.80        2.31      1.82 o 
   5  10   2       25.58       28.62      8.16 o 
   6  10   2        0.10        1.06      2.01 o 
  -6  11   2        2.93        3.55      2.51 o 
  -5  11   2       39.74       47.01      8.36 o 
  -4  11   2      130.98      134.07     11.29 o 
  -3  11   2       23.35       28.00      4.22 o 
  -2  11   2       24.41       24.82      3.37 o 
  -1  11   2       50.71       45.84      3.54 o 
   0  11   2       11.45        9.68      1.33 o 
   1  11   2       87.92       82.77      5.85 o 
   2  11   2        0.55        1.85      1.74 o 
   3  11   2        2.51        7.52      2.58 o 
   4  11   2       40.66       40.65      5.81 o 
   5  11   2        1.35        4.68      3.19 o 
  -5  12   2      125.30      129.69     12.02 o 
  -4  12   2        9.23        8.57      3.01 o 
  -3  12   2      179.25      178.84     10.05 o 
  -2  12   2       74.08       78.80      5.84 o 
  -1  12   2       11.55       10.47      1.65 o 
   0  12   2        3.04        3.93      0.98 o 
   1  12   2       82.04       84.59      4.28 o 
   2  12   2      227.19      217.43     10.18 o 
   3  12   2       42.51       47.04      5.98 o 
   4  12   2      122.63      125.05      8.98 o 
   5  12   2        3.24        5.68      3.01 o 
  -5  13   2       65.51       76.82     15.97 o 
  -4  13   2        0.07        2.37      2.22 o 
  -3  13   2        5.00        6.35      2.16 o 
  -2  13   2       59.60       62.59      4.99 o 
  -1  13   2      198.03      189.17      9.53 o 
   0  13   2      299.44      251.92      8.65 o 
   1  13   2      219.35      209.57      7.05 o 
   2  13   2        7.72        8.16      2.30 o 
   3  13   2        3.95        6.89      2.50 o 
   4  13   2        0.01        2.37      1.64 o 
  -4  14   2       37.52       45.09      7.67 o 
  -3  14   2       61.15       67.74      9.94 o 
  -2  14   2        9.32       11.27      2.06 o 
  -1  14   2       95.19       85.97      6.34 o 
   0  14   2      102.23       91.91      5.23 o 
   1  14   2      108.75      104.60      8.27 o 
   2  14   2      142.83      146.25      8.59 o 
   3  14   2       22.36       27.47      4.32 o 
   4  14   2        4.92        6.70      1.97 o 
  -3  15   2       83.80       97.98     11.54 o 
  -2  15   2       52.04       43.88      4.56 o 
  -1  15   2        1.26        3.55      1.64 o 
   0  15   2        2.51        8.02      2.22 o 
   1  15   2       65.95       57.81      7.53 o 
   2  15   2      115.54      139.96      8.59 o 
   3  15   2      109.26      120.30      8.42 o 
  -2  16   2       96.00       88.93      8.92 o 
  -1  16   2        0.81        0.30      1.75 o 
   0  16   2       15.97       24.13      6.39 o 
   1  16   2       26.44       25.35      4.52 o 
   2  16   2       45.71       79.49      9.70 o 
  -8   1   3       25.89       23.42      6.39 o 
  -7   1   3       67.77       68.15     12.07 o 
  -6   1   3      162.86      159.66     10.28 o 
  -5   1   3        5.91        5.92      1.64 o 
  -4   1   3      170.39      177.81      7.18 o 
  -3   1   3        7.14        7.27      1.33 o 
  -2   1   3      294.97      285.64      6.58 o 
  -1   1   3     6363.68     6418.76     94.27 o 
   0   1   3      177.33      179.75      3.52 o 
   1   1   3      767.23      753.49      6.94 o 
   2   1   3      166.54      160.79      3.60 o 
   3   1   3        8.77       11.90      1.57 o 
   4   1   3      130.84      139.68      6.12 o 
   5   1   3      278.35      267.48      8.32 o 
   6   1   3      120.07      115.45      6.82 o 
   7   1   3       61.27       74.64      8.77 o 
  -7   2   3       24.91       35.63      5.63 o 
  -6   2   3      201.68      213.50     12.23 o 
  -5   2   3       44.10       52.91      6.53 o 
  -4   2   3      160.32      139.75      6.16 o 
  -3   2   3     1125.59     1182.78     18.15 o 
  -2   2   3      657.48      707.51     11.01 o 
  -1   2   3      125.92      117.66      3.25 o 
   0   2   3    12089.33    11481.88    123.12 o 
   1   2   3      160.85      165.19      4.04 o 
   2   2   3      366.60      381.09      5.92 o 
   3   2   3      154.47      166.68      4.48 o 
   4   2   3       47.51       44.27      3.20 o 
   5   2   3     1192.21     1137.18     39.04 o 
   6   2   3        6.85        5.17      1.68 o 
   7   2   3       69.17       68.22      6.64 o 
  -7   3   3       65.47       69.86      8.69 o 
  -6   3   3       93.98       91.07      8.00 o 
  -5   3   3        9.06        7.38      3.90 o 
  -4   3   3      257.67      284.38      8.83 o 
  -3   3   3     1147.07     1277.96     18.60 o 
  -2   3   3      244.11      258.56      8.99 o 
  -1   3   3       39.62       50.87     13.49 o 
   0   3   3       22.17       22.60      2.46 o 
   1   3   3        0.12        1.24      0.71 o 
   2   3   3     2261.60     2384.34     24.52 o 
   3   3   3     2447.56     2871.79     22.49 o 
   4   3   3      155.99      159.74      4.65 o 
   5   3   3        4.87        5.94      1.82 o 
   6   3   3        0.21        2.79      1.54 o 
   7   3   3        0.01        5.32      2.01 o 
  -7   4   3        0.03        3.19      2.01 o 
  -6   4   3        0.53        3.55      2.01 o 
  -5   4   3      115.18      104.62      7.98 o 
  -4   4   3     1160.02     1349.57     29.80 o 
  -3   4   3       11.80       12.87      1.26 o 
  -2   4   3       59.23       72.73      7.45 o 
  -1   4   3       94.68       92.03      2.94 o 
   0   4   3     2635.63     2507.58     35.14 o 
   1   4   3       27.08       28.46      1.53 o 
   2   4   3     9000.00     9920.39     70.03 o 
   3   4   3      980.91     1116.32     11.11 o 
   4   4   3        0.34        2.07      1.69 o 
   5   4   3       91.65       88.01      5.64 o 
   6   4   3       63.60       59.18      5.58 o 
   7   4   3        6.47        6.84      2.84 o 
  -7   5   3       32.62       36.20      9.94 o 
  -6   5   3       29.80       30.94      7.10 o 
  -5   5   3        4.92        5.68      2.84 o 
  -4   5   3      371.31      363.26     30.88 o 
  -3   5   3       64.00       63.04      5.25 o 
  -2   5   3      232.07      207.59      8.99 o 
  -1   5   3     2646.91     2681.52     52.80 o 
   0   5   3     1405.56     1466.47     15.98 o 
   1   5   3      250.66      224.08      3.92 o 
   2   5   3       12.96       18.03      1.49 o 
   3   5   3        0.98        2.29      0.54 o 
   4   5   3        0.41        4.70      1.30 o 
   5   5   3      137.09      119.69      6.78 o 
   6   5   3      251.13      201.99     14.55 o 
   7   5   3        4.52       10.51      3.55 o 
  -7   6   3       56.31       50.50     11.00 o 
  -6   6   3       57.88       55.57      8.52 o 
  -5   6   3        3.72        8.87      2.51 o 
  -4   6   3       30.83       37.74     10.65 o 
  -3   6   3       85.43       91.29      6.65 o 
  -2   6   3       80.69       87.60      5.96 o 
  -1   6   3     2275.46     2390.05     27.97 o 
   0   6   3      524.27      530.64      7.56 o 
   1   6   3        3.08        5.34      0.77 o 
   2   6   3       24.42       37.44      2.01 o 
   3   6   3      170.24      189.57      6.86 o 
   4   6   3       32.99       36.34      3.24 o 
   5   6   3       62.99       41.35      4.73 o 
   6   6   3      290.79      262.71     15.03 o 
   7   6   3        5.59        9.55      2.73 o 
  -7   7   3       10.04        8.58      3.19 o 
  -6   7   3        0.01        3.47      2.22 o 
  -5   7   3        1.49        0.00      1.51 o 
  -4   7   3      183.76      134.13     39.04 o 
  -3   7   3        2.24        1.66      2.48 o 
  -2   7   3        1.41        2.60      2.84 o 
  -1   7   3       13.82       12.98      1.56 o 
   0   7   3      151.55      200.71      4.76 o 
   1   7   3      335.74      349.20      5.98 o 
   2   7   3       32.14       34.11      2.14 o 
   3   7   3       28.01       33.09      3.36 o 
   4   7   3        0.79        3.11      1.30 o 
   5   7   3       46.79       28.84      5.52 o 
   6   7   3       23.25       16.30      3.74 o 
   7   7   3        8.64        9.71      3.55 o 
  -7   8   3       10.43       10.65      3.01 o 
  -6   8   3        5.48       11.00      3.01 o 
  -5   8   3        0.49        2.74      1.75 o 
  -4   8   3        3.32        7.81      2.05 o 
  -3   8   3        2.45        1.55      1.70 o 
  -2   8   3        0.87        4.08      3.89 o 
  -1   8   3      136.03      138.48      4.42 o 
   0   8   3      126.61      121.46      3.80 o 
   1   8   3       57.95       59.09      2.54 o 
   2   8   3      572.58      533.11     10.32 o 
   3   8   3      450.15      409.27     10.92 o 
   4   8   3        6.64        9.89      2.30 o 
   5   8   3       85.37       79.31     10.40 o 
   6   8   3        0.04        0.00      2.01 o 
  -6   9   3        5.66       11.00      3.90 o 
  -5   9   3        2.18        6.50      1.97 o 
  -4   9   3      339.95      349.96     25.93 o 
  -3   9   3     1509.13     1469.52     48.72 o 
  -2   9   3      146.02      149.51      7.52 o 
  -1   9   3       26.05       31.18      2.36 o 
   0   9   3       35.38       40.91      2.44 o 
   1   9   3        0.06        1.94      0.85 o 
   2   9   3       40.89       44.77      3.94 o 
   3   9   3      357.76      342.27     10.17 o 
   4   9   3       38.00       34.88      7.05 o 
   5   9   3       80.79       86.09     11.01 o 
   6   9   3        0.64        2.48      2.01 o 
  -6  10   3        5.22        7.54      3.23 o 
  -5  10   3        0.27        3.90      2.01 o 
  -4  10   3     1446.90     1507.89     42.04 o 
  -3  10   3      933.74      992.91     28.74 o 
  -2  10   3      168.01      163.41      8.11 o 
  -1  10   3       40.64       35.85      3.52 o 
   0  10   3       45.33       43.21      2.95 o 
   1  10   3        0.06        2.96      1.48 o 
   2  10   3     1424.96     1359.83     21.93 o 
   3  10   3      249.37      252.66      9.72 o 
   4  10   3        5.32        6.63      2.05 o 
   5  10   3        6.86       11.22      6.03 o 
   6  10   3        1.72        5.68      3.19 o 
  -5  11   3      133.15      142.25     17.39 o 
  -4  11   3       65.34       70.43      7.37 o 
  -3  11   3      355.20      367.92     13.45 o 
  -2  11   3        9.22       14.28      2.81 o 
  -1  11   3      156.55      147.42      6.31 o 
   0  11   3        5.24        6.98      1.45 o 
   1  11   3        1.31        3.10      1.14 o 
   2  11   3      378.58      371.16     18.81 o 
   3  11   3      101.15      110.59      7.60 o 
   4  11   3        6.70        7.54      2.46 o 
   5  11   3        9.37       14.01      3.74 o 
  -5  12   3       62.02       53.95      8.77 o 
  -4  12   3      133.27      143.54     18.46 o 
  -3  12   3       10.59       12.97      4.90 o 
  -2  12   3      114.59      102.40      6.67 o 
  -1  12   3       95.64       94.48      5.43 o 
   0  12   3        0.43        1.80      1.13 o 
   1  12   3      162.27      141.76      6.49 o 
   2  12   3        5.04        7.11      1.72 o 
   3  12   3       43.07       45.97      6.00 o 
   4  12   3        5.26        6.22      2.16 o 
   5  12   3        5.57        2.48      2.51 o 
  -4  13   3        0.02        0.00      2.48 o 
  -3  13   3      161.11      159.95      9.06 o 
  -2  13   3        6.45        6.56      2.16 o 
  -1  13   3      389.62      312.71     11.73 o 
   0  13   3        3.86        2.94      1.20 o 
   1  13   3       15.37       12.73      2.46 o 
   2  13   3       31.59       38.58      5.11 o 
   3  13   3       33.44       32.12      4.64 o 
   4  13   3        1.60        4.27      2.39 o 
  -4  14   3       23.30       34.08      9.23 o 
  -3  14   3       18.20       25.71      3.99 o 
  -2  14   3       24.64       27.80      4.15 o 
  -1  14   3        3.00        3.08      1.64 o 
   0  14   3       51.61       50.35      4.66 o 
   1  14   3        0.01        0.00      3.90 o 
   2  14   3       16.98       21.71      3.50 o 
   3  14   3       11.32       14.22      4.19 o 
   4  14   3       48.93       47.65      6.57 o 
  -3  15   3        4.20        9.61      4.97 o 
  -2  15   3       47.13       39.75      6.47 o 
  -1  15   3       39.90       35.44      5.17 o 
   0  15   3        2.46        5.79      1.88 o 
   1  15   3       46.40       66.22      8.18 o 
   2  15   3       16.89       25.33      4.97 o 
   3  15   3        2.12        9.67      2.39 o 
  -1  16   3       21.05       24.52      3.61 o 
   0  16   3        0.07       11.36      3.55 o 
   1  16   3        0.82        5.23      5.68 o 
  -7   0   4     2299.53     2188.46     66.02 o 
  -6   0   4      729.48      688.55     31.94 o 
  -5   0   4       56.84       57.96      5.78 o 
  -4   0   4        0.27        0.14      1.18 o 
  -3   0   4      378.66      355.24     11.22 o 
  -2   0   4       37.67       33.50      3.01 o 
  -1   0   4    93377.70    70535.23    707.73 o 
   0   0   4     6756.26     6943.47     76.40 o 
   1   0   4      277.87      250.37      5.20 o 
   2   0   4      157.05      152.84      4.47 o 
   3   0   4       58.88       63.87      4.61 o 
   4   0   4        9.60       11.49      2.51 o 
   5   0   4     4916.63     4861.80    110.74 o 
   6   0   4      827.00      811.36     34.07 o 
   7   0   4        3.59       13.49      5.68 o 
  -7   1   4      100.29      104.23      8.53 o 
  -6   1   4     1228.04     1259.29     33.72 o 
  -5   1   4        0.60        1.52      1.03 o 
  -4   1   4      197.31      178.43      6.99 o 
  -3   1   4      286.82      301.91      8.13 o 
  -2   1   4      204.90      181.73      5.32 o 
  -1   1   4    15864.78    15152.39    316.39 o 
   0   1   4    37520.42    33405.54    301.02 o 
   1   1   4       32.14       33.88      1.13 o 
   2   1   4      188.11      205.13      3.56 o 
   3   1   4      124.93      122.10      3.78 o 
   4   1   4        0.31        1.49      0.84 o 
   5   1   4     1272.38     1278.32     20.10 o 
   6   1   4     1389.23     1407.62     33.38 o 
   7   1   4        1.77        3.90      2.01 o 
  -7   2   4        0.68        2.84      2.84 o 
  -6   2   4      144.14      157.39     10.28 o 
  -5   2   4      107.84      109.80      9.58 o 
  -4   2   4      307.99      308.33      9.19 o 
  -3   2   4      126.85      134.00      7.23 o 
  -2   2   4       11.87       21.67      1.78 o 
  -1   2   4       23.45       18.68      1.62 o 
   0   2   4     1959.89     1924.16     22.08 o 
   1   2   4       86.54       66.47      1.97 o 
   2   2   4     2307.17     2387.08     20.88 o 
   3   2   4      599.93      662.44      9.61 o 
   4   2   4      214.41      195.64      9.54 o 
   5   2   4       15.46       12.78      2.66 o 
   6   2   4      142.20      138.73      7.79 o 
   7   2   4       27.16       40.71      6.76 o 
  -7   3   4      113.35      108.99      8.99 o 
  -6   3   4      152.13      154.58     10.65 o 
  -5   3   4        2.44        4.61      2.01 o 
  -4   3   4     1298.00     1456.67     68.15 o 
  -3   3   4      442.75      448.66      9.22 o 
  -2   3   4      204.20      233.98      7.97 o 
  -1   3   4      142.59      140.34      3.89 o 
   0   3   4       38.43       36.33      2.30 o 
   1   3   4        2.50        1.42      0.50 o 
   2   3   4     1296.46     1551.02     23.26 o 
   3   3   4      273.26      247.35      5.50 o 
   4   3   4       26.43       22.39      3.23 o 
   5   3   4      194.85      180.34      8.54 o 
   6   3   4        0.31        0.39      1.33 o 
   7   3   4       49.22       57.25      6.36 o 
  -7   4   4       46.73       58.80      8.36 o 
  -6   4   4        0.04        0.00      2.01 o 
  -5   4   4       53.24       52.26      6.65 o 
  -4   4   4      432.73      443.67     16.04 o 
  -3   4   4      878.00     1009.94     23.53 o 
  -2   4   4      197.61      198.01      8.77 o 
  -1   4   4     1006.48      981.84     13.77 o 
   0   4   4        6.17        7.42      1.13 o 
   1   4   4      255.71      239.47      6.07 o 
   2   4   4     2994.64     3155.99     31.61 o 
   3   4   4     1262.21     1371.38     18.95 o 
   4   4   4        1.99        4.51      1.20 o 
   5   4   4       62.46       57.85      5.20 o 
   6   4   4      163.29      148.75      8.05 o 
   7   4   4       17.74       22.30      4.61 o 
  -7   5   4       21.33       23.50      4.19 o 
  -6   5   4       84.89       87.58      8.38 o 
  -5   5   4      130.86      131.32     11.36 o 
  -4   5   4        3.14        4.65      2.84 o 
  -3   5   4      129.29      141.81      8.27 o 
  -2   5   4     1065.74     1030.43     39.04 o 
  -1   5   4       34.98       43.22      4.26 o 
   0   5   4      147.60      168.40      6.45 o 
   1   5   4       25.13       24.16      2.45 o 
   2   5   4      340.58      390.43      8.86 o 
   3   5   4        1.13        3.12      1.13 o 
   4   5   4      395.35      364.06     23.29 o 
   5   5   4        0.01        2.06      1.46 o 
   6   5   4        3.51        2.84      1.64 o 
   7   5   4        0.00        1.77      2.01 o 
  -7   6   4       93.53      109.32     14.20 o 
  -6   6   4      101.77      114.05      9.03 o 
  -5   6   4        3.84        1.42      2.48 o 
  -4   6   4      124.65      134.87     13.49 o 
  -3   6   4      591.69      488.00    184.92 o 
  -2   6   4       10.02       12.80      3.01 o 
  -1   6   4     2857.07     2912.48     52.53 o 
   0   6   4        0.69        2.34      0.84 o 
   1   6   4      111.24      113.72      2.99 o 
   2   6   4      116.48      108.16      3.18 o 
   3   6   4        3.32        6.39      1.54 o 
   4   6   4       41.18       43.59      4.02 o 
   5   6   4      536.11      481.26     19.08 o 
   6   6   4        1.57        9.58      2.89 o 
   7   6   4        0.14        2.92      2.48 o 
  -7   7   4       70.90       58.92      9.19 o 
  -6   7   4       51.81       40.90      6.47 o 
  -5   7   4        1.86        4.97      2.01 o 
  -4   7   4      307.96      313.92     14.91 o 
  -3   7   4       22.46       25.03      4.52 o 
  -2   7   4       73.54       81.07      6.26 o 
  -1   7   4     1829.86     1830.64     41.84 o 
   0   7   4     1893.00     1985.62     20.89 o 
   1   7   4        2.28        4.45      0.69 o 
   2   7   4       12.55       20.88      2.74 o 
   3   7   4      145.07      136.62      5.88 o 
   4   7   4        0.07        1.55      1.25 o 
   5   7   4       54.20       55.64      5.42 o 
   6   7   4      357.30      328.17     17.27 o 
   7   7   4        1.84        6.84      2.84 o 
  -6   8   4       52.98       57.78      9.19 o 
  -5   8   4        0.85        1.77      2.01 o 
  -4   8   4      168.53      164.65     10.57 o 
  -3   8   4       85.24       92.05      7.48 o 
  -2   8   4        4.34        7.81      2.51 o 
  -1   8   4      329.95      315.90      7.72 o 
   0   8   4     1357.28     1335.05     14.86 o 
   1   8   4        0.90        3.05      1.02 o 
   2   8   4      252.50      245.25      7.84 o 
   3   8   4       14.56       12.74      2.35 o 
   4   8   4       54.39       46.48      4.51 o 
   5   8   4      101.51       99.32      9.55 o 
   6   8   4      187.84      173.87     12.43 o 
  -6   9   4        1.85        2.13      2.51 o 
  -5   9   4       26.60       24.45      4.28 o 
  -4   9   4     1214.79     1265.21     48.08 o 
  -3   9   4        5.43        9.61      2.21 o 
  -2   9   4       13.91       13.47      2.57 o 
  -1   9   4       29.51       28.52      3.76 o 
   0   9   4        3.08        5.56      1.20 o 
   1   9   4       11.72       16.56      1.92 o 
   2   9   4     1256.00     1109.41     49.92 o 
   3   9   4        1.17        3.49      1.64 o 
   4   9   4        5.49        4.01      1.75 o 
   5   9   4       34.85       33.96      5.72 o 
   6   9   4        2.73        2.13      3.55 o 
  -6  10   4        2.17        1.58      2.22 o 
  -5  10   4       14.13       22.06      3.76 o 
  -4  10   4      432.06      427.25     15.22 o 
  -3  10   4     1228.32     1251.74     34.37 o 
  -2  10   4       29.02       32.72      4.18 o 
  -1  10   4       15.82       18.97      3.28 o 
   0  10   4       29.72       33.63      2.59 o 
   1  10   4       83.33       78.40      3.76 o 
   2  10   4     1394.91     1332.18     46.57 o 
   3  10   4     2673.08     2666.95     34.95 o 
   4  10   4       35.97       40.36      6.50 o 
   5  10   4        1.47        2.28      2.04 o 
   6  10   4        2.11        4.13      2.73 o 
  -5  11   4       34.64       32.63      6.76 o 
  -4  11   4      123.09      122.85      8.36 o 
  -3  11   4      187.60      190.30      9.77 o 
  -2  11   4       11.56       13.07      2.63 o 
  -1  11   4        5.10        9.20      3.02 o 
   0  11   4        1.11        2.84      1.74 o 
   1  11   4      146.73      142.30      6.44 o 
   2  11   4       59.40       52.68      4.88 o 
   3  11   4       71.04       75.98      5.67 o 
   4  11   4       24.92       35.44      6.51 o 
   5  11   4        0.82        2.84      1.88 o 
  -5  12   4       55.00       59.52      9.50 o 
  -4  12   4       61.82       63.97      7.05 o 
  -3  12   4      327.70      313.14     21.73 o 
  -2  12   4       97.60       93.48      6.54 o 
  -1  12   4      179.61      175.00     11.62 o 
   0  12   4        0.07        2.94      1.20 o 
   1  12   4      322.61      305.82      9.91 o 
   2  12   4      231.79      203.80      8.34 o 
   3  12   4      147.92      144.09      8.96 o 
   4  12   4        7.29        8.14      2.13 o 
   5  12   4       24.32       26.76      4.41 o 
  -4  13   4       14.19       25.30      4.53 o 
  -3  13   4        1.77        2.89      1.75 o 
  -2  13   4       23.43       21.29      3.76 o 
  -1  13   4      230.82      222.44     18.81 o 
   0  13   4       30.68       38.79      5.18 o 
   1  13   4       12.01       16.12      3.08 o 
   2  13   4       34.65       31.59      5.77 o 
   3  13   4        8.56        6.88      2.30 o 
   4  13   4       10.17       13.56      2.81 o 
  -4  14   4        2.06        4.61      2.89 o 
  -3  14   4        0.69        0.71      1.64 o 
  -2  14   4        0.00        3.31      2.22 o 
  -1  14   4       53.30       58.63      7.67 o 
   0  14   4      261.74      228.96     10.64 o 
   1  14   4       11.73       13.02      2.73 o 
   2  14   4        0.06        2.64      1.75 o 
   3  14   4       48.57       61.64      7.56 o 
  -3  15   4        3.77        4.76      3.40 o 
  -2  15   4        2.99        6.58      2.73 o 
  -1  15   4       48.18       50.09      7.48 o 
   0  15   4       81.40       71.31      6.94 o 
   1  15   4        0.64        2.48      2.01 o 
   2  15   4       19.29       33.82      5.78 o 
  -1  16   4       26.79       18.94      4.19 o 
   0  16   4       31.69       34.07      5.45 o 
   1  16   4        4.52       15.55      3.92 o 
  -7   1   5       62.89       69.68     10.29 o 
  -6   1   5       43.45       40.21      6.74 o 
  -5   1   5       14.36        9.23      3.90 o 
  -4   1   5        2.65        1.42      0.91 o 
  -3   1   5        7.26        9.07      1.46 o 
  -2   1   5       68.94       70.80      3.02 o 
  -1   1   5       16.22       17.66      1.66 o 
   0   1   5      366.22      360.04      6.53 o 
   1   1   5       36.24       38.13      1.68 o 
   2   1   5      283.06      280.55      4.47 o 
   3   1   5        0.12        1.29      0.75 o 
   4   1   5       80.67       75.07      6.91 o 
   5   1   5      221.31      194.13      8.74 o 
   6   1   5       92.03       94.14      8.03 o 
   7   1   5        7.96        7.10      2.51 o 
  -7   2   5        0.08        1.77      2.51 o 
  -6   2   5      174.08      155.88     10.54 o 
  -5   2   5        5.47        8.71      2.73 o 
  -4   2   5      443.99      403.19     20.59 o 
  -3   2   5      285.03      285.53      7.90 o 
  -2   2   5       21.14       22.10      2.13 o 
  -1   2   5       39.10       38.28      2.39 o 
   0   2   5     1781.08     1775.36     18.46 o 
   1   2   5       13.89       16.77      1.14 o 
   2   2   5      566.14      594.25     10.04 o 
   3   2   5      298.37      249.06      5.64 o 
   4   2   5      118.03      108.14      5.33 o 
   5   2   5      592.06      573.15     19.05 o 
   6   2   5        2.36        2.48      1.46 o 
   7   2   5        2.35        2.33      1.70 o 
  -7   3   5       51.08       64.60     11.36 o 
  -6   3   5       87.11      110.14      8.53 o 
  -5   3   5       19.44       21.33      4.26 o 
  -4   3   5     1092.75     1233.72     40.46 o 
  -3   3   5        0.17        1.91      0.66 o 
  -2   3   5        0.74        5.51      1.42 o 
  -1   3   5      201.36      196.49      5.30 o 
   0   3   5       21.18       23.56      2.13 o 
   1   3   5        2.15        5.44      0.60 o 
   2   3   5      968.55     1048.89     14.93 o 
   3   3   5       12.12       16.51      1.51 o 
   4   3   5        1.43        5.04      1.35 o 
   5   3   5       16.69       18.85      2.92 o 
   6   3   5       25.39       28.06      4.22 o 
   7   3   5       16.17       14.92      3.51 o 
  -7   4   5        4.53        5.61      2.73 o 
  -6   4   5        7.13       10.00      2.89 o 
  -5   4   5        8.20       11.29      2.73 o 
  -4   4   5      420.58      190.95     14.91 o 
  -3   4   5     1973.92     2109.52     37.87 o 
  -2   4   5       64.60       67.83      5.25 o 
  -1   4   5       23.13       22.04      1.82 o 
   0   4   5      206.80      212.91      6.36 o 
   1   4   5       41.86       39.97      2.71 o 
   2   4   5      486.21      476.94      9.76 o 
   3   4   5     2704.82     2946.84     32.11 o 
   4   4   5      118.33      104.06     12.58 o 
   5   4   5        4.38        4.65      2.25 o 
   6   4   5        0.37        4.02      1.64 o 
   7   4   5        8.48        9.90      3.02 o 
  -7   5   5        2.35        6.32      4.61 o 
  -6   5   5        7.18        8.87      2.51 o 
  -5   5   5      164.35      166.41     11.71 o 
  -4   5   5      257.69      308.78     20.59 o 
  -3   5   5      402.20      422.89     17.04 o 
  -2   5   5       60.25       64.87      5.25 o 
  -1   5   5      449.30      486.80     13.42 o 
   0   5   5      131.83      127.87      4.47 o 
   1   5   5       91.25       85.53      5.12 o 
   2   5   5        7.59       11.01      1.77 o 
   3   5   5       29.65       43.78      3.50 o 
   4   5   5      406.36      373.79     11.96 o 
   5   5   5        6.10        9.34      2.18 o 
   6   5   5       70.26       77.75      6.54 o 
   7   5   5       14.16       13.75      4.61 o 
  -7   6   5      182.05      191.24     13.84 o 
  -6   6   5        7.55        5.68      2.51 o 
  -5   6   5       32.85       36.50      5.96 o 
  -4   6   5      124.61      125.49      8.87 o 
  -3   6   5      109.21       78.59     33.72 o 
  -2   6   5        1.16        2.84      1.51 o 
  -1   6   5     1281.57     1339.22     19.08 o 
   0   6   5      147.80      127.94      4.69 o 
   1   6   5       14.00       17.22      2.35 o 
   2   6   5      582.30      609.82     12.08 o 
   3   6   5       38.55       36.18      3.36 o 
   4   6   5       31.36       38.46      3.78 o 
   5   6   5        0.84        1.70      1.46 o 
   6   6   5        1.51        2.64      2.80 o 
   7   6   5        0.90        3.55      2.51 o 
  -7   7   5        0.42        0.71      2.84 o 
  -6   7   5      106.07      114.15     14.55 o 
  -5   7   5       95.61      101.59      8.69 o 
  -4   7   5       38.33       35.09      5.45 o 
  -3   7   5        7.51       12.35      5.68 o 
  -2   7   5       91.24       86.26      6.76 o 
  -1   7   5       61.85       61.76      4.52 o 
   0   7   5      765.82      797.72     13.50 o 
   1   7   5       36.30       35.16      2.13 o 
   2   7   5       56.42       56.67      6.25 o 
   3   7   5       76.86       75.50      4.41 o 
   4   7   5      184.73      180.34      7.39 o 
   5   7   5       82.99       74.49      5.46 o 
   6   7   5       12.36       11.36      6.39 o 
  -6   8   5       30.51       35.79      6.74 o 
  -5   8   5       65.47       78.69     17.04 o 
  -4   8   5        0.03        1.24      1.83 o 
  -3   8   5        6.45        6.23      2.22 o 
  -2   8   5      318.68      317.64     13.63 o 
  -1   8   5        7.99        8.97      2.84 o 
   0   8   5      148.98      114.71      7.68 o 
   1   8   5       18.53       18.88      2.45 o 
   2   8   5      293.74      286.91      8.71 o 
   3   8   5      232.18      225.28      8.10 o 
   4   8   5       15.28       11.67      2.20 o 
   5   8   5       18.17       21.53      3.06 o 
   6   8   5       11.62       14.01      3.74 o 
  -6   9   5       74.91       88.46      9.08 o 
  -5   9   5        7.97        8.71      2.73 o 
  -4   9   5       70.77       83.61      8.14 o 
  -3   9   5       29.73       38.97      6.14 o 
  -2   9   5        2.67        5.39      2.36 o 
  -1   9   5        3.39        4.26      1.62 o 
   0   9   5       83.29       84.75      4.34 o 
   1   9   5       11.28       12.46      2.14 o 
   2   9   5       82.84       75.19      4.80 o 
   3   9   5      364.43      358.44     10.56 o 
   4   9   5       51.34       62.01      4.96 o 
   5   9   5        0.22        2.84      1.75 o 
   6   9   5        6.89        4.26      3.55 o 
  -6  10   5        0.00        3.90      3.01 o 
  -5  10   5        4.95        7.07      3.34 o 
  -4  10   5     1039.06     1090.00     26.19 o 
  -3  10   5      500.37      498.25     16.04 o 
  -2  10   5       11.95        9.94      2.46 o 
  -1  10   5        6.50        6.77      1.97 o 
   0  10   5        9.14       12.03      2.58 o 
   1  10   5        0.62        2.12      1.12 o 
   2  10   5     4053.30     4002.41     45.23 o 
   3  10   5      934.83      906.20     18.75 o 
   4  10   5       55.43       52.01      6.53 o 
   5  10   5        0.27        3.44      2.20 o 
  -5  11   5       13.79       16.50      4.39 o 
  -4  11   5       30.48       33.07      5.01 o 
  -3  11   5      421.24      441.16     15.40 o 
  -2  11   5        2.40        2.64      1.75 o 
  -1  11   5        7.37       10.14      2.21 o 
   0  11   5       21.30       21.88      3.54 o 
   1  11   5      629.48      601.61     19.83 o 
   2  11   5       11.54       18.53      3.10 o 
   3  11   5      463.40      455.85     13.36 o 
   4  11   5        0.55        6.79      2.30 o 
   5  11   5       24.14       26.14      4.18 o 
  -5  12   5        0.51        2.84      2.36 o 
  -4  12   5        6.21        9.94      2.87 o 
  -3  12   5      416.41      407.43     15.57 o 
  -2  12   5       51.60       51.25      8.57 o 
  -1  12   5        7.72       10.70      3.23 o 
   0  12   5        6.77        5.68      2.05 o 
   1  12   5       21.41       27.58      4.28 o 
   2  12   5      133.95      130.67      6.77 o 
   3  12   5      211.48      199.82     10.59 o 
   4  12   5       51.27       46.35      6.15 o 
   5  12   5       10.38       14.50      2.99 o 
  -4  13   5        0.00        1.26      2.30 o 
  -3  13   5       42.70       48.81      6.16 o 
  -2  13   5       17.50       17.71      3.23 o 
  -1  13   5      124.08      105.18      8.69 o 
   0  13   5      114.27       97.19      6.66 o 
   1  13   5       83.91       89.56      6.57 o 
   2  13   5       56.18       60.82      5.61 o 
   3  13   5        1.99        1.42      1.75 o 
   4  13   5        1.49        2.07      1.88 o 
  -3  14   5        7.58        9.69      6.08 o 
  -2  14   5        0.03        5.42      2.84 o 
  -1  14   5       53.94       61.05      8.18 o 
   0  14   5      256.54      219.67     10.59 o 
   1  14   5        5.75        6.02      2.60 o 
   2  14   5        5.42        8.65      2.73 o 
   3  14   5        1.63        3.30      1.75 o 
  -2  15   5       24.41       22.77      4.07 o 
  -1  15   5        0.14        1.26      2.22 o 
   0  15   5       36.87       41.71      5.53 o 
   1  15   5        3.37       12.69      2.81 o 
   2  15   5        0.75        0.24      2.22 o 
  -7   0   6      298.12      268.32     21.30 o 
  -6   0   6      810.12      871.69     38.33 o 
  -5   0   6        2.74        4.26      2.84 o 
  -4   0   6       10.21       10.04      2.36 o 
  -3   0   6      402.56      387.29     12.62 o 
  -2   0   6      137.71      144.27      6.97 o 
  -1   0   6      141.61      159.21      6.53 o 
   0   0   6    10106.04    10305.79    112.95 o 
   1   0   6      316.18      301.29      8.52 o 
   2   0   6      288.77      274.31      6.62 o 
   3   0   6        3.67        3.77      1.73 o 
   4   0   6      275.75      280.71     11.51 o 
   5   0   6     3243.15     3335.58     79.50 o 
   6   0   6      292.00      301.69     21.30 o 
   7   0   6       11.06       22.01      7.10 o 
  -7   1   6       48.38       53.71      7.48 o 
  -6   1   6        1.34        3.94      2.22 o 
  -5   1   6       49.12       45.59      5.20 o 
  -4   1   6       56.64       53.04      3.51 o 
  -3   1   6       17.71       22.60      2.50 o 
  -2   1   6      110.06      112.42      4.17 o 
  -1   1   6       31.35       32.67      2.45 o 
   0   1   6       37.72       38.17      2.46 o 
   1   1   6      563.12      530.74      9.32 o 
   2   1   6       36.63       39.09      1.85 o 
   3   1   6      383.71      389.18      7.41 o 
   4   1   6        1.51        2.90      1.25 o 
   5   1   6      106.91      118.69      6.82 o 
   6   1   6      118.12      119.53      9.28 o 
   7   1   6       23.37       27.50      7.10 o 
  -7   2   6       54.21       63.04      8.87 o 
  -6   2   6       20.19       20.24      4.52 o 
  -5   2   6        8.66        6.60      3.90 o 
  -4   2   6       36.72       36.15      5.25 o 
  -3   2   6       57.94       52.40      5.83 o 
  -2   2   6     1192.35     1170.11     17.54 o 
  -1   2   6      180.03      169.71      6.23 o 
   0   2   6     1000.63     1010.22     13.22 o 
   1   2   6        1.41        4.14      0.79 o 
   2   2   6      229.15      237.90      6.35 o 
   3   2   6       97.78       83.09      3.25 o 
   4   2   6       17.81       21.05      2.57 o 
   5   2   6        0.00        2.77      1.46 o 
   6   2   6      279.03      259.26     11.00 o 
   7   2   6        0.88        2.13      2.01 o 
  -7   3   6      120.53      110.03     12.78 o 
  -6   3   6        5.57        7.45      2.51 o 
  -5   3   6       17.74       18.94      3.92 o 
  -4   3   6      504.49      479.86     24.13 o 
  -3   3   6      109.09      104.37      7.03 o 
  -2   3   6       14.22       18.60      1.87 o 
  -1   3   6        0.00        0.71      2.13 o 
   0   3   6      311.08      277.31      6.86 o 
   1   3   6      941.09      928.15     11.09 o 
   2   3   6      213.30      222.77      6.42 o 
   3   3   6        2.47        4.67      1.25 o 
   4   3   6      153.31      148.73      6.86 o 
   5   3   6       87.10       83.52      6.00 o 
   6   3   6        0.03        0.35      1.76 o 
   7   3   6       14.39       28.13      8.16 o 
  -7   4   6        0.59        4.26      3.55 o 
  -6   4   6        2.55        6.03      2.51 o 
  -5   4   6        9.14       13.05      3.23 o 
  -4   4   6       38.37       37.59      5.76 o 
  -3   4   6      364.17      330.69     13.52 o 
  -2   4   6      260.69      249.83      6.27 o 
  -1   4   6        1.45        3.33      1.12 o 
   0   4   6      221.31      220.13      6.87 o 
   1   4   6      570.27      551.00      8.25 o 
   2   4   6      135.98      160.55      5.75 o 
   3   4   6      195.95      214.83     10.28 o 
   4   4   6      149.63      123.98      5.55 o 
   5   4   6      101.46       90.36      6.28 o 
   6   4   6        7.23        8.97      2.57 o 
   7   4   6       84.28       98.86      6.97 o 
  -7   5   6        0.55        3.55      2.51 o 
  -6   5   6        1.66        1.06      2.01 o 
  -5   5   6      143.38      155.54     10.50 o 
  -4   5   6        1.48        0.91      1.70 o 
  -3   5   6        1.51        1.62      1.70 o 
  -2   5   6       47.50       59.78      5.76 o 
  -1   5   6      605.93      638.60     11.95 o 
   0   5   6       32.15       39.03      3.17 o 
   1   5   6     1123.10     1137.22     16.63 o 
   2   5   6       10.54       12.92      1.98 o 
   3   5   6       10.22       11.36      1.86 o 
   4   5   6      102.17       99.83      5.21 o 
   5   5   6       76.98       86.88      6.45 o 
   6   5   6        2.98        6.12      1.97 o 
   7   5   6       19.60       24.23      4.75 o 
  -7   6   6        0.01        2.84      3.55 o 
  -6   6   6      153.41      188.13     20.59 o 
  -5   6   6       38.60       41.24      6.76 o 
  -4   6   6        5.20        8.66      2.36 o 
  -3   6   6      110.91       94.35      7.48 o 
  -2   6   6      261.75      234.66     11.29 o 
  -1   6   6       52.23       53.85      3.66 o 
   0   6   6     2178.94     2202.02     32.14 o 
   1   6   6      101.67       99.02      4.59 o 
   2   6   6      412.68      394.23     13.52 o 
   3   6   6        2.50        4.39      1.68 o 
   4   6   6      107.13      102.91      7.38 o 
   5   6   6      190.80      173.31      7.39 o 
   6   6   6       75.65       54.89      6.16 o 
  -6   7   6       19.96       19.82      4.24 o 
  -5   7   6       21.99       23.29      8.52 o 
  -4   7   6       28.31       30.99      5.45 o 
  -3   7   6      138.79      133.54      9.19 o 
  -2   7   6      152.08      160.77      9.50 o 
  -1   7   6     1328.65      479.54     50.40 o 
   0   7   6       62.43       60.71      3.64 o 
   1   7   6      322.54      244.56     21.72 o 
   2   7   6      213.20      192.43      9.54 o 
   3   7   6      173.34      167.97      6.80 o 
   4   7   6       29.62       36.09      4.07 o 
   5   7   6      580.87      488.62     13.14 o 
   6   7   6       10.55       14.78      3.74 o 
  -6   8   6      126.62      127.78     13.84 o 
  -5   8   6        0.21        4.54      2.36 o 
  -4   8   6      134.49      161.19     10.91 o 
  -3   8   6      327.22      307.09     14.45 o 
  -2   8   6       18.66       25.14      4.75 o 
  -1   8   6      120.97      112.87     10.65 o 
   0   8   6       43.41       42.69      3.28 o 
   1   8   6       95.73       92.16      7.84 o 
   2   8   6      154.62      158.14      7.73 o 
   3   8   6      167.63      164.34      7.06 o 
   4   8   6      199.01      171.08      7.42 o 
   5   8   6        2.92        4.03      1.49 o 
   6   8   6       25.38       35.84      8.87 o 
  -6   9   6       27.12       34.84      6.02 o 
  -5   9   6       83.65      102.82     11.00 o 
  -4   9   6       81.09       89.10      8.80 o 
  -3   9   6      308.60      316.07     15.16 o 
  -2   9   6        6.43        7.57      5.68 o 
  -1   9   6        2.27        6.03      2.51 o 
   0   9   6       31.13       26.30      3.09 o 
   1   9   6      514.59      483.57     11.77 o 
   2   9   6      311.97      306.13      9.65 o 
   3   9   6      278.85      249.90      8.97 o 
   4   9   6        0.12        2.13      1.42 o 
   5   9   6        6.45       10.87      2.39 o 
   6   9   6        7.50       10.94      3.23 o 
  -5  10   6       64.13       76.90      8.06 o 
  -4  10   6      346.96      373.05     17.74 o 
  -3  10   6        0.47        2.84      2.36 o 
  -2  10   6       34.13       30.29      4.22 o 
  -1  10   6        2.28        2.39      1.54 o 
   0  10   6       21.17       22.89      3.89 o 
   1  10   6       66.80       72.90      6.36 o 
   2  10   6      327.37      319.23     11.84 o 
   3  10   6        4.96        6.86      1.86 o 
   4  10   6        0.97        4.73      1.38 o 
   5  10   6        0.17        1.47      1.75 o 
  -5  11   6      144.57      152.37      9.45 o 
  -4  11   6       43.80       41.39      5.83 o 
  -3  11   6      408.96      414.46     15.40 o 
  -2  11   6        1.66        0.48      1.54 o 
  -1  11   6       25.70       23.85      4.97 o 
   0  11   6       11.94       12.93      2.81 o 
   1  11   6        8.40        8.62      1.95 o 
   2  11   6       69.24       68.71      5.53 o 
   3  11   6        0.09        3.30      2.25 o 
   4  11   6        0.07        2.13      1.64 o 
   5  11   6       25.38       26.16      5.00 o 
  -4  12   6        6.31        8.26      2.71 o 
  -3  12   6      120.98      117.32      8.01 o 
  -2  12   6        1.52        2.24      1.88 o 
  -1  12   6        4.89        6.72      3.19 o 
   0  12   6       19.92       25.79      4.06 o 
   1  12   6      178.36      185.18      9.25 o 
   2  12   6       48.51       54.50      5.31 o 
   3  12   6       34.80       36.50      4.38 o 
   4  12   6       39.13       35.77      5.22 o 
  -4  13   6       11.81       11.26      3.20 o 
  -3  13   6        5.93        3.82      1.97 o 
  -2  13   6       39.89       56.10      8.18 o 
  -1  13   6      288.51      246.73     13.81 o 
   0  13   6      148.52      147.34      8.53 o 
   1  13   6       24.32       29.66      4.59 o 
   2  13   6       10.24       11.44      3.70 o 
   3  13   6        1.36        4.97      2.05 o 
   4  13   6       94.22       84.65      8.59 o 
  -3  14   6        5.05       15.54      3.74 o 
  -2  14   6       66.59       67.20      8.99 o 
  -1  14   6       46.83       56.22      8.00 o 
   0  14   6      107.99      110.46      8.99 o 
   1  14   6       13.95       21.23      3.67 o 
   2  14   6        1.55        2.60      1.64 o 
   3  14   6       29.08       31.57      4.88 o 
  -2  15   6       21.57       16.42      3.74 o 
  -1  15   6        0.08        1.42      2.01 o 
   0  15   6       23.94       23.59      4.75 o 
   1  15   6       11.17       23.84      3.95 o 
  -7   1   7       79.41       86.79      9.89 o 
  -6   1   7       13.07       20.68      4.52 o 
  -5   1   7        0.90        3.48      1.46 o 
  -4   1   7       10.36       12.90      2.39 o 
  -3   1   7      205.89      199.67      6.34 o 
  -2   1   7     2908.81     2923.21     30.46 o 
  -1   1   7      134.40      138.34      6.15 o 
   0   1   7      102.68      103.10      3.88 o 
   1   1   7      202.61      191.13      5.05 o 
   2   1   7       89.63       88.26      2.97 o 
   3   1   7      153.99      155.78      6.47 o 
   4   1   7      139.10      139.85      7.07 o 
   5   1   7       18.16       20.01      3.43 o 
   6   1   7       40.17       42.42      6.65 o 
   7   1   7        2.64        1.72      1.70 o 
  -7   2   7      144.28      122.64      9.78 o 
  -6   2   7        5.98        9.94      3.01 o 
  -5   2   7       38.79       44.76      5.18 o 
  -4   2   7       45.88       50.33      5.18 o 
  -3   2   7      182.35      180.97      9.58 o 
  -2   2   7      479.64      488.20      9.75 o 
  -1   2   7     1377.58     1412.88     26.54 o 
   0   2   7      361.54      362.03      8.30 o 
   1   2   7       23.78       27.21      2.04 o 
   2   2   7       13.20       15.10      1.65 o 
   3   2   7      299.78      289.48      9.57 o 
   4   2   7      671.76      647.87     12.85 o 
   5   2   7        0.46        3.27      1.46 o 
   6   2   7      218.93      226.13     13.02 o 
   7   2   7       35.99       41.11      6.76 o 
  -7   3   7        0.94        2.84      3.55 o 
  -6   3   7       10.29       14.84      4.26 o 
  -5   3   7       31.98       35.30      5.63 o 
  -4   3   7      479.62      335.07    160.78 o 
  -3   3   7      144.14      161.39      9.03 o 
  -2   3   7        0.08        3.25      1.03 o 
  -1   3   7      272.91      315.29     30.31 o 
   0   3   7      234.15      229.11      6.05 o 
   1   3   7      242.50      236.02      5.54 o 
   2   3   7     2467.48     2721.97     29.78 o 
   3   3   7       63.30       71.12      3.90 o 
   4   3   7       48.28       53.84      3.96 o 
   5   3   7        8.22        7.94      2.13 o 
   6   3   7        7.71        7.04      2.69 o 
   7   3   7       31.62       30.27      5.52 o 
  -7   4   7        8.80        6.39      4.26 o 
  -6   4   7      130.12      128.03     11.71 o 
  -5   4   7      273.13      277.33     14.05 o 
  -4   4   7        1.43        1.01      1.70 o 
  -3   4   7      280.15      291.17     14.20 o 
  -2   4   7      108.66      117.49      5.77 o 
  -1   4   7      191.87      182.53      6.11 o 
   0   4   7      268.66      290.11      7.21 o 
   1   4   7     1620.24     1728.05     17.99 o 
   2   4   7      110.21      115.75      5.03 o 
   3   4   7      114.73      122.40     14.65 o 
   4   4   7        6.64        9.15      2.08 o 
   5   4   7       10.90       16.05      3.28 o 
   6   4   7      121.63      105.70      7.10 o 
   7   4   7      110.94      133.14     17.39 o 
  -7   5   7        3.49        6.39      3.90 o 
  -6   5   7       43.68       49.76      8.87 o 
  -5   5   7        2.89       14.12      7.81 o 
  -4   5   7        0.36        2.84      2.01 o 
  -3   5   7       16.71       15.65      3.51 o 
  -2   5   7      979.83      708.07    256.26 o 
  -1   5   7      762.52      759.37     14.02 o 
   0   5   7       15.59       20.23      2.92 o 
   1   5   7      371.35      354.77      7.00 o 
   2   5   7      691.85      597.67     72.74 o 
   3   5   7      105.87      116.84      5.47 o 
   4   5   7       54.03       57.59      4.52 o 
   5   5   7       16.62       17.10      2.60 o 
   6   5   7        9.91        9.96      2.39 o 
  -6   6   7        4.13        5.60      2.22 o 
  -5   6   7        0.00        1.42      2.01 o 
  -4   6   7       72.67       68.15      8.03 o 
  -3   6   7       21.03       20.69      4.24 o 
  -2   6   7       18.81       17.75      4.02 o 
  -1   6   7     1068.04      418.81     22.01 o 
   0   6   7       55.29       49.59      3.96 o 
   1   6   7        0.15        3.70      1.35 o 
   2   6   7       86.88       84.60      5.84 o 
   3   6   7      108.26      103.26      5.31 o 
   4   6   7        0.92        2.62      1.30 o 
   5   6   7      617.38      529.39     13.68 o 
   6   6   7        7.64       10.95      3.08 o 
  -6   7   7        2.12        1.77      2.01 o 
  -5   7   7       19.15       24.12      5.25 o 
  -4   7   7        0.90        4.61      2.01 o 
  -3   7   7       19.34       21.22      4.24 o 
  -2   7   7       11.40       12.07      3.01 o 
  -1   7   7      275.06      247.03     15.62 o 
   0   7   7        1.69        0.71      1.16 o 
   1   7   7        2.07        4.22      1.62 o 
   2   7   7       93.65       75.94      8.51 o 
   3   7   7        0.23        2.52      1.53 o 
   4   7   7        6.33        6.51      1.66 o 
   5   7   7       53.69       60.60      4.94 o 
   6   7   7        4.22        4.97      1.88 o 
  -6   8   7        0.02        0.00      2.01 o 
  -5   8   7      108.89      124.08     10.29 o 
  -4   8   7      156.06      159.52     11.01 o 
  -3   8   7       41.84       42.15      6.65 o 
  -2   8   7       99.90       90.34      7.77 o 
  -1   8   7       58.59       52.68      6.53 o 
   0   8   7       84.40       89.13      5.95 o 
   1   8   7      261.08      228.44      9.07 o 
   2   8   7      277.27      252.25      8.53 o 
   3   8   7       27.88       33.69      4.61 o 
   4   8   7        4.35        6.90      2.31 o 
   5   8   7        5.84        3.02      1.42 o 
   6   8   7        4.96        0.00      3.55 o 
  -6   9   7        2.06        2.48      2.51 o 
  -5   9   7      113.12      120.31     10.21 o 
  -4   9   7      290.14      270.12     15.16 o 
  -3   9   7      229.46      247.86     13.63 o 
  -2   9   7        7.21       10.24      3.41 o 
  -1   9   7       38.28       41.07      6.47 o 
   0   9   7       31.65       33.30      5.68 o 
   1   9   7        9.28       11.23      2.66 o 
   2   9   7        1.88        5.60      1.66 o 
   3   9   7      130.08      126.85      7.17 o 
   4   9   7      112.21      107.16      6.09 o 
   5   9   7        4.30       10.13      2.15 o 
  -5  10   7      245.20      262.48     28.39 o 
  -4  10   7     1036.07     1075.09     33.36 o 
  -3  10   7      285.44      265.45     16.33 o 
  -2  10   7        2.57        3.55      2.84 o 
  -1  10   7        6.88       11.69      3.74 o 
   0  10   7       15.33       17.37      4.24 o 
   1  10   7      182.18      168.77      8.70 o 
   2  10   7      638.80      603.93     14.61 o 
   3  10   7       97.59      100.63      6.15 o 
   4  10   7        0.04        3.33      1.30 o 
   5  10   7        0.34        3.17      1.88 o 
  -5  11   7       62.33       60.16      7.18 o 
  -4  11   7       21.03       33.71      6.77 o 
  -3  11   7      169.83      173.70      9.98 o 
  -2  11   7       14.15       14.26      3.01 o 
  -1  11   7       18.06       17.51      4.43 o 
   0  11   7        0.02        1.42      2.01 o 
   1  11   7      327.53      315.53     12.37 o 
   2  11   7      150.82      144.28      7.35 o 
   3  11   7        1.38        4.26      2.51 o 
   4  11   7        0.00        0.00      1.64 o 
   5  11   7        2.41        6.03      3.01 o 
  -4  12   7        5.21       12.61      2.88 o 
  -3  12   7        3.96        3.34      2.56 o 
  -2  12   7        5.86        7.10      4.26 o 
  -1  12   7        3.76        5.92      2.89 o 
   0  12   7        8.41        9.29      2.73 o 
   1  12   7       52.26       55.11      6.16 o 
   2  12   7       15.55       15.01      2.70 o 
   3  12   7       66.18       67.88      5.87 o 
   4  12   7        6.41        5.99      2.30 o 
  -3  13   7        8.54       12.06      2.81 o 
  -2  13   7      170.79      173.56     12.23 o 
  -1  13   7       94.67       87.55      8.66 o 
   0  13   7       18.30       18.78      4.24 o 
   1  13   7       22.22       25.88      4.28 o 
   2  13   7       16.35       13.06      2.99 o 
   3  13   7        0.90        3.89      1.97 o 
  -2  14   7       81.38       73.34      9.55 o 
  -1  14   7       57.16       55.98      8.27 o 
   0  14   7        0.77        1.99      2.48 o 
   1  14   7        3.18        6.77      1.97 o 
   2  14   7        0.06        3.14      1.75 o 
  -1  15   7       12.68       19.76      4.43 o 
   0  15   7       10.90        6.39      5.68 o 
   1  15   7       27.52       30.69      4.56 o 
  -7   0   8      841.62      845.43     41.88 o 
  -6   0   8      118.40      103.64     12.78 o 
  -5   0   8       13.79       16.33      5.68 o 
  -4   0   8       37.82       44.21      4.84 o 
  -3   0   8      131.36      120.13     11.36 o 
  -2   0   8     2301.10     2427.54     38.84 o 
  -1   0   8    17509.53    17856.66    192.32 o 
   0   0   8      851.84      882.76     18.78 o 
   1   0   8        5.63        9.02      1.83 o 
   2   0   8        1.21        4.02      1.27 o 
   3   0   8        6.72        6.30      1.83 o 
   4   0   8      546.99      505.50     16.67 o 
   5   0   8     4104.09     4149.77     96.54 o 
   6   0   8      261.42      250.58     19.88 o 
   7   0   8        0.06        3.55      2.84 o 
  -7   1   8      367.90      364.16     18.57 o 
  -6   1   8      147.27      141.98     10.54 o 
  -5   1   8       18.09       27.62      5.25 o 
  -4   1   8        2.93        4.88      1.99 o 
  -3   1   8       16.05       17.53      2.39 o 
  -2   1   8     2907.15     3043.89     42.11 o 
  -1   1   8     8516.29     8738.99    123.26 o 
   0   1   8       93.29      106.94      6.74 o 
   1   1   8      357.41      359.32      8.50 o 
   2   1   8       32.62       36.88      2.14 o 
   3   1   8        0.21        1.56      0.92 o 
   4   1   8      799.19      809.72     18.38 o 
   5   1   8      861.82      849.28     25.85 o 
   6   1   8        0.49        4.83      2.48 o 
   7   1   8      115.39      136.24     10.78 o 
  -7   2   8        8.07       15.29      3.23 o 
  -6   2   8      237.26      205.84     15.62 o 
  -5   2   8       96.89       88.42      6.40 o 
  -4   2   8       60.87       56.68      5.08 o 
  -3   2   8      131.10      121.45      6.53 o 
  -2   2   8      397.86      375.86      9.12 o 
  -1   2   8      195.10      198.39      5.98 o 
   0   2   8      872.09      913.36     13.75 o 
   1   2   8      373.22      391.85      8.30 o 
   2   2   8      238.04      257.41      7.29 o 
   3   2   8       85.54       87.40      4.80 o 
   4   2   8      299.76      268.19     29.98 o 
   5   2   8       29.39       35.02      4.56 o 
   6   2   8       10.09       15.17      3.65 o 
   7   2   8        6.36        9.63      4.61 o 
  -7   3   8        8.20       10.65      3.51 o 
  -6   3   8       23.62       26.59      4.75 o 
  -5   3   8      124.72      114.78      7.35 o 
  -4   3   8      109.38      103.39     18.81 o 
  -3   3   8      196.77      198.66     10.50 o 
  -2   3   8        1.65        2.74      1.26 o 
  -1   3   8      148.25      151.10      6.25 o 
   0   3   8      133.48      127.52      4.61 o 
   1   3   8       27.61       28.04      2.18 o 
   2   3   8     1399.91     1453.66     22.96 o 
   3   3   8      106.12      118.63      5.40 o 
   4   3   8      340.90      309.60      9.02 o 
   5   3   8       73.27       67.30      6.36 o 
   6   3   8        7.00        5.81      2.73 o 
  -6   4   8       11.04       17.29      4.24 o 
  -5   4   8       46.68       49.81      7.81 o 
  -4   4   8      218.97      204.79     11.51 o 
  -3   4   8       22.08       18.04      3.74 o 
  -2   4   8      144.10      123.07      8.27 o 
  -1   4   8       16.14       21.58      2.29 o 
   0   4   8       15.24       14.55      1.95 o 
   1   4   8      582.93      595.11     10.66 o 
   2   4   8      611.16      581.90     14.40 o 
   3   4   8      174.05      174.14      6.57 o 
   4   4   8       22.08       22.53      2.98 o 
   5   4   8       69.18       76.80      6.64 o 
   6   4   8       20.59       23.91      4.57 o 
  -6   5   8        3.01        0.71      2.01 o 
  -5   5   8       48.34       47.05      6.97 o 
  -4   5   8      261.97      246.72     15.62 o 
  -3   5   8        6.04       11.00      3.01 o 
  -2   5   8       65.82       57.50      9.23 o 
  -1   5   8       75.49       65.95     15.38 o 
   0   5   8       19.25       21.61      3.79 o 
   1   5   8      143.54      146.52     12.78 o 
   2   5   8       99.88       99.59      5.14 o 
   3   5   8       90.05       83.59      4.76 o 
   4   5   8        3.18        6.72      1.49 o 
   5   5   8       70.08       84.60      6.57 o 
   6   5   8       23.29       18.99      3.43 o 
  -6   6   8       47.95       51.49      7.53 o 
  -5   6   8        1.19        1.42      1.70 o 
  -4   6   8        6.77        9.23      3.01 o 
  -3   6   8        5.78        8.71      3.19 o 
  -2   6   8        1.63        4.61      2.01 o 
   0   6   8       35.80       39.36      4.09 o 
   1   6   8        0.41        1.95      1.25 o 
   2   6   8       72.44       62.72      4.38 o 
   3   6   8       49.27       47.63      4.38 o 
   4   6   8       48.22       46.85      4.61 o 
   5   6   8      211.92      197.88      8.12 o 
   6   6   8       44.31       41.75      5.30 o 
  -6   7   8        8.99        5.39      2.36 o 
  -5   7   8       70.10       79.27     10.29 o 
  -4   7   8       99.98      102.54      8.77 o 
  -3   7   8       54.32       54.42      7.48 o 
  -2   7   8      253.00      251.89     12.73 o 
  -1   7   8      868.25      813.49     31.23 o 
   0   7   8       30.05       28.56      3.64 o 
   1   7   8        0.61        2.38      1.32 o 
   2   7   8       68.61       66.19      4.64 o 
   3   7   8        3.82        7.39      1.66 o 
   4   7   8        1.72        6.02      1.62 o 
   5   7   8      284.32      256.83      9.58 o 
   6   7   8        4.44        9.49      2.46 o 
  -6   8   8        1.08        1.66      2.22 o 
  -5   8   8       48.50       54.08      7.77 o 
  -4   8   8        2.94        8.16      3.01 o 
  -3   8   8       41.42       44.87      7.45 o 
  -2   8   8      219.30      212.56     12.02 o 
  -1   8   8       30.45       28.96      5.45 o 
   0   8   8      126.78      130.60     13.49 o 
   1   8   8      138.21      137.98      6.27 o 
   2   8   8        7.35        6.61      1.91 o 
   3   8   8      238.30      222.00      8.46 o 
   4   8   8      163.55      157.54      7.41 o 
   5   8   8       12.30       18.21      2.66 o 
  -5   9   8      136.17      139.17     11.01 o 
  -4   9   8      371.86      386.08     18.58 o 
  -3   9   8       96.90       94.63      9.28 o 
  -2   9   8        2.30        5.55      2.73 o 
  -1   9   8        3.81        6.03      2.51 o 
   0   9   8      144.74      129.39      9.50 o 
   1   9   8       58.19       54.23      4.42 o 
   2   9   8      943.71      927.92     18.24 o 
   3   9   8      231.00      238.10      9.10 o 
   4   9   8        8.44       11.60      2.29 o 
   5   9   8        2.39        5.99      1.62 o 
  -5  10   8      245.24      261.07     15.85 o 
  -4  10   8      613.50      652.15     41.53 o 
  -3  10   8       12.51       15.26      4.52 o 
  -2  10   8        0.70        4.26      2.73 o 
  -1  10   8        8.68       11.76      3.41 o 
   0  10   8        8.27       17.37      4.24 o 
   1  10   8      481.59      498.35     15.78 o 
   2  10   8     1444.91     1445.43     24.25 o 
   3  10   8        8.46       12.69      2.36 o 
   4  10   8       15.56       18.42      2.86 o 
   5  10   8        2.81        6.10      2.16 o 
  -4  11   8        9.76        8.08      4.97 o 
  -3  11   8      160.62      174.16     12.11 o 
  -2  11   8        4.12       10.14      3.55 o 
  -1  11   8        1.35        6.32      2.73 o 
   0  11   8        0.27        3.83      2.36 o 
   1  11   8      524.40      515.42     16.58 o 
   2  11   8      197.43      183.49      7.96 o 
   3  11   8      164.82      144.87      7.36 o 
   4  11   8        0.00        0.00      1.30 o 
  -4  12   8      111.04      118.44      8.87 o 
  -3  12   8       34.74       35.90      5.22 o 
  -2  12   8       15.02       18.49      4.59 o 
  -1  12   8       64.79       74.43      9.19 o 
   0  12   8      124.08      118.01      9.28 o 
   1  12   8       50.76       55.91      6.53 o 
   2  12   8      146.72      142.03      8.55 o 
   3  12   8        5.07        7.23      2.46 o 
   4  12   8        1.58        3.03      2.72 o 
  -3  13   8       21.40       32.41      6.47 o 
  -2  13   8       49.36       62.28      8.87 o 
  -1  13   8       28.81       35.49      6.47 o 
   0  13   8      159.28      152.84     10.91 o 
   1  13   8        0.14        1.06      1.75 o 
   2  13   8       10.47       10.67      2.81 o 
   3  13   8        0.14        3.55      2.68 o 
  -2  14   8       83.55       92.88     11.09 o 
  -1  14   8        6.86        9.23      3.01 o 
   0  14   8        9.22       10.03      4.97 o 
   1  14   8        1.30        0.71      1.84 o 
   2  14   8       10.27       11.62      2.66 o 
  -6   1   9        9.13        9.58      3.01 o 
  -5   1   9        0.06        1.06      2.01 o 
  -4   1   9       92.59       82.79      6.36 o 
  -3   1   9      103.08      100.91      4.89 o 
  -2   1   9       13.95       23.19      3.12 o 
  -1   1   9      544.47      526.17     10.82 o 
   0   1   9       74.40       69.97      4.00 o 
   1   1   9      125.69      125.15      4.62 o 
   2   1   9        0.07        1.49      1.46 o 
   3   1   9       29.10       26.25      3.95 o 
   4   1   9      550.84      498.62     14.49 o 
   5   1   9       33.05       35.38      6.26 o 
   6   1   9        0.98        6.00      2.73 o 
  -6   2   9       15.17       27.68      8.87 o 
  -5   2   9       60.11       70.78      8.99 o 
  -4   2   9       12.73       14.89      2.66 o 
  -3   2   9       26.53       29.88      4.06 o 
  -2   2   9       19.12       18.11      2.50 o 
  -1   2   9      109.73      110.58      4.67 o 
   0   2   9      159.97      157.99      7.49 o 
   1   2   9      560.51      549.62     10.34 o 
   2   2   9      144.36      122.86      5.74 o 
   3   2   9       26.85       28.60      2.94 o 
   4   2   9       67.04       71.94      5.53 o 
   5   2   9        5.94        6.07      2.73 o 
   6   2   9        1.37        1.42      2.01 o 
  -6   3   9       27.95       25.10      5.11 o 
  -5   3   9      152.26      131.73      8.05 o 
  -4   3   9       89.98       76.75      6.27 o 
  -3   3   9      180.03      173.26     12.42 o 
  -2   3   9       14.75       20.07      3.40 o 
  -1   3   9        5.71        7.35      1.53 o 
   0   3   9       38.36       47.26      3.08 o 
   1   3   9       99.04      108.00      4.18 o 
   2   3   9       22.24       26.14      3.14 o 
   3   3   9      226.12      231.75      7.58 o 
   4   3   9       34.47       35.50      6.53 o 
   5   3   9       94.78       80.24      6.41 o 
   6   3   9        5.70        3.90      2.01 o 
  -6   4   9        2.21        6.03      2.51 o 
  -5   4   9        9.02        9.95      4.18 o 
  -4   4   9      951.72      912.20     26.59 o 
  -3   4   9        0.39        2.74      1.75 o 
  -2   4   9       35.43       34.61      4.15 o 
  -1   4   9        3.68        7.09      1.44 o 
   0   4   9      126.20      113.74      4.81 o 
   1   4   9       49.49       45.70      4.06 o 
   2   4   9     1580.48     1623.30     28.30 o 
   3   4   9       67.67       67.73      4.30 o 
   4   4   9       19.69       17.20      3.07 o 
   5   4   9        9.31       14.47      3.01 o 
   6   4   9        2.05        5.10      2.73 o 
  -6   5   9       22.99       22.91      4.52 o 
  -5   5   9        0.14        7.10      3.55 o 
  -4   5   9       66.65       70.76      8.49 o 
  -3   5   9        0.03        1.60      2.13 o 
  -2   5   9      142.12      130.49     18.46 o 
  -1   5   9      220.67      200.59      8.24 o 
   0   5   9      189.77      184.05      6.13 o 
   1   5   9      174.34      144.78      9.94 o 
   2   5   9       51.43       48.93      4.20 o 
   3   5   9       29.88       26.51      3.36 o 
   4   5   9       19.17       21.34      2.96 o 
   5   5   9       16.18       15.87      3.01 o 
   6   5   9       26.84       31.92      4.80 o 
  -6   6   9       14.19       12.44      8.52 o 
  -5   6   9       11.34       18.40      4.24 o 
  -4   6   9        3.48        8.16      3.01 o 
  -3   6   9       23.66       18.76      5.32 o 
  -2   6   9       59.71       58.29      7.27 o 
  -1   6   9       17.82       22.37      4.52 o 
   0   6   9       88.42       93.90     12.60 o 
   1   6   9       42.49       43.86      4.28 o 
   2   6   9        9.46       11.31      2.20 o 
   3   6   9       10.62       10.16      2.13 o 
   4   6   9        0.12        2.31      1.42 o 
   5   6   9       10.55       11.22      2.30 o 
   6   6   9       34.04       32.08      4.64 o 
  -6   7   9       30.57       35.04      6.14 o 
  -5   7   9       12.76       11.19      3.23 o 
  -4   7   9       13.80       15.33      4.26 o 
  -3   7   9       49.87       42.91      6.76 o 
  -2   7   9      108.77       96.50      8.27 o 
  -1   7   9      157.77      154.64     14.20 o 
   0   7   9       74.89       62.60      7.27 o 
   1   7   9       61.90       68.25      5.40 o 
   2   7   9       38.84       45.20      4.41 o 
   3   7   9       19.49       22.08      3.09 o 
   4   7   9       31.67       29.57      3.81 o 
   5   7   9        0.00        2.79      1.75 o 
  -5   8   9       43.32       42.90      6.97 o 
  -4   8   9       15.54       21.94      4.52 o 
  -3   8   9       72.87       73.11      8.99 o 
  -2   8   9       14.07       19.15      4.24 o 
  -1   8   9       71.21       80.71      8.77 o 
   0   8   9      164.72      159.75     10.28 o 
   1   8   9        2.97        9.46      2.46 o 
   2   8   9       21.08       19.03      3.55 o 
   3   8   9        6.14        6.89      1.67 o 
   4   8   9       37.61       33.87      3.94 o 
   5   8   9       14.13       18.73      2.81 o 
  -5   9   9       15.42       19.98      4.02 o 
  -4   9   9       33.73       42.70      7.03 o 
  -3   9   9      242.95      242.85     14.53 o 
  -2   9   9        5.12        8.16      3.01 o 
  -1   9   9       23.35       26.30      5.25 o 
   0   9   9        6.26        4.97      3.01 o 
   1   9   9      163.45      159.47     10.50 o 
   2   9   9      570.83      578.10     22.23 o 
   3   9   9      202.22      185.74      8.13 o 
   4   9   9        7.34        5.27      1.72 o 
   5   9   9       25.14       22.95      3.09 o 
  -4  10   9      358.27      368.33     18.99 o 
  -3  10   9        0.91        1.95      3.19 o 
  -2  10   9        0.02        2.84      2.01 o 
  -1  10   9        0.09        0.00      2.01 o 
   0  10   9        6.06        6.39      3.01 o 
   1  10   9     1324.30     1364.77     52.77 o 
   2  10   9     1398.39     1393.53     24.33 o 
   3  10   9       18.85       20.54      2.96 o 
   4  10   9        0.01        4.08      1.42 o 
  -4  11   9      204.37      201.95     18.10 o 
  -3  11   9       11.21       18.28      6.03 o 
  -2  11   9        0.26        2.13      2.36 o 
  -1  11   9       45.86       53.50      7.84 o 
   0  11   9      120.77      127.94     10.65 o 
   1  11   9      102.26       98.04      9.50 o 
   2  11   9      209.82      180.10      9.72 o 
   3  11   9       41.34       43.29      4.76 o 
   4  11   9       10.61       15.75      2.52 o 
  -3  12   9      170.03      182.42     13.12 o 
  -2  12   9        1.23        9.23      2.89 o 
  -1  12   9        0.10        2.39      2.84 o 
   0  12   9       65.23       74.47      9.94 o 
   1  12   9        2.45        3.16      2.73 o 
   2  12   9       96.63      106.22      7.80 o 
   3  12   9      170.18      156.35     10.50 o 
  -2  13   9       42.01       42.07      7.48 o 
  -1  13   9      146.56      130.61     15.26 o 
   0  13   9       63.30       64.28     10.65 o 
   1  13   9       11.31       17.41      6.03 o 
   2  13   9        3.82        4.24      1.97 o 
   0  14   9       33.67       39.65      7.10 o 
  -6   0  10        5.94        6.39      4.26 o 
  -5   0  10        8.34       17.04      6.39 o 
  -4   0  10       69.38       63.18     11.36 o 
  -3   0  10       55.81       57.28      5.78 o 
  -2   0  10      197.34      202.24     10.00 o 
  -1   0  10     2029.56     2096.90     36.64 o 
   0   0  10       23.91       24.57      3.92 o 
   1   0  10       50.39       43.92      4.07 o 
   2   0  10        8.56        8.52      4.26 o 
   3   0  10        6.67        9.23      4.26 o 
   4   0  10      743.94      775.86     34.78 o 
   5   0  10      761.32      800.00     37.62 o 
   6   0  10        9.19       15.62      5.68 o 
  -6   1  10       52.06       53.10      8.27 o 
  -5   1  10        0.09        1.85      3.19 o 
  -4   1  10       21.01       20.25      9.23 o 
  -3   1  10       19.12       25.19      3.69 o 
  -2   1  10      205.41      176.06      6.44 o 
  -1   1  10       88.12       86.50      4.43 o 
   0   1  10      151.07      147.74      5.65 o 
   1   1  10        0.82        2.84      1.35 o 
   2   1  10       37.93       42.11      4.91 o 
   3   1  10        5.68        5.87      2.73 o 
   4   1  10      222.05      234.61     13.05 o 
   5   1  10      291.97      287.51     15.30 o 
   6   1  10       45.45       56.75      8.27 o 
  -6   2  10       15.75       18.78      4.24 o 
  -5   2  10       26.75       31.33      5.76 o 
  -4   2  10       50.68       50.74      7.27 o 
  -3   2  10      102.47       85.10      7.27 o 
  -2   2  10       18.88       18.71      2.51 o 
  -1   2  10      165.32      157.60      8.49 o 
   0   2  10      167.08      161.79      5.90 o 
   1   2  10        7.11       10.06      2.30 o 
   2   2  10       30.01       27.89      3.64 o 
   3   2  10       14.24       13.16      2.66 o 
   4   2  10        8.38       10.28      2.26 o 
   5   2  10       95.96       86.10      8.99 o 
   6   2  10       42.85       42.33      7.27 o 
  -6   3  10       18.21       20.12      4.24 o 
  -5   3  10       30.93       32.65      6.02 o 
  -4   3  10       12.50       20.93      3.64 o 
  -3   3  10      257.09      248.03     12.79 o 
  -2   3  10        8.52       13.08      2.66 o 
  -1   3  10      108.22      117.80      5.10 o 
   0   3  10       15.97       18.86      2.46 o 
   1   3  10       20.18       23.76      4.27 o 
   2   3  10        0.01        3.50      1.54 o 
   3   3  10      278.80      274.26      8.59 o 
   4   3  10       81.11       80.26      5.83 o 
   5   3  10        0.65        0.98      3.19 o 
   6   3  10        8.87        8.91      2.73 o 
  -6   4  10        0.48        0.28      2.36 o 
  -5   4  10      109.42       99.84     10.26 o 
  -4   4  10        0.08        0.95      1.64 o 
  -3   4  10        0.26        0.99      1.46 o 
  -2   4  10       24.08       22.24      3.54 o 
  -1   4  10        2.31        3.74      1.41 o 
   0   4  10       30.82       27.41      2.94 o 
   1   4  10       81.91       64.81     11.33 o 
   2   4  10       45.43       45.71      4.78 o 
   3   4  10        0.06        3.68      1.35 o 
   4   4  10       30.57       33.93      4.59 o 
   5   4  10        0.11        3.99      1.78 o 
   6   4  10       15.15       20.68      4.94 o 
  -6   5  10        3.18        3.19      2.89 o 
  -5   5  10       25.62       24.19      4.67 o 
  -4   5  10        0.09        2.60      1.64 o 
  -3   5  10        8.77       10.58      2.66 o 
  -2   5  10        0.73        0.44      1.57 o 
  -1   5  10        0.14        3.73      1.74 o 
   0   5  10      110.23      105.58      6.04 o 
   1   5  10        0.84        4.66      1.68 o 
   2   5  10       18.54       24.83      3.73 o 
   3   5  10        4.01        8.28      2.53 o 
   4   5  10        1.77        4.56      1.75 o 
   5   5  10        0.03        5.06      2.20 o 
  -5   6  10        0.00        4.42      2.22 o 
  -4   6  10        0.97        6.00      4.26 o 
  -3   6  10       40.20       41.49      6.76 o 
  -2   6  10        5.96       11.36      3.51 o 
  -1   6  10     1089.06     1030.29     21.08 o 
   0   6  10      116.01      111.70      6.16 o 
   1   6  10       10.09        9.33      2.65 o 
   2   6  10        7.92       10.06      2.56 o 
   3   6  10        4.17        3.87      1.95 o 
   4   6  10       17.72       27.77      3.44 o 
   5   6  10      231.97      217.03     10.91 o 
  -5   7  10       33.06       30.47      5.76 o 
  -4   7  10       41.31       53.31      7.77 o 
  -3   7  10       48.42       64.67      8.53 o 
  -2   7  10      239.59      231.15     13.05 o 
  -1   7  10      226.89      211.00     12.02 o 
   0   7  10       13.19       14.86      3.92 o 
   1   7  10       60.06       55.01      7.16 o 
   2   7  10        1.22        3.53      1.41 o 
   3   7  10        0.11        2.29      1.30 o 
   4   7  10      476.06      429.31     12.81 o 
   5   7  10        1.06        3.80      1.75 o 
  -5   8  10       26.64       41.99      6.53 o 
  -4   8  10       77.69       86.89     10.40 o 
  -3   8  10       27.29       31.41      6.03 o 
  -2   8  10       10.47       21.61      4.75 o 
  -1   8  10       21.15       23.31      4.94 o 
   0   8  10        5.12        6.86      2.89 o 
   1   8  10       48.78       58.83      7.48 o 
   2   8  10      123.96      125.86      6.53 o 
   3   8  10       26.84       36.83      4.24 o 
   4   8  10       14.46       21.90      3.89 o 
   5   8  10        2.75        1.01      2.77 o 
  -4   9  10      147.23      148.22     11.72 o 
  -3   9  10       32.67       37.21      9.23 o 
  -2   9  10        5.30        3.39      2.22 o 
  -1   9  10        0.00        3.31      2.22 o 
   0   9  10      143.40      154.50     10.50 o 
   1   9  10       50.40       61.57     12.78 o 
   2   9  10      185.99      196.94      8.33 o 
   3   9  10        4.20        6.16      1.62 o 
   4   9  10        0.13        3.66      1.49 o 
  -4  10  10      151.77      156.95     12.43 o 
  -3  10  10       63.94       71.44      9.38 o 
  -2  10  10        1.18        3.68      2.73 o 
  -1  10  10        4.98        1.66      2.22 o 
   0  10  10        0.34        0.00      2.22 o 
   1  10  10      219.52      235.55     13.44 o 
   2  10  10       10.12        9.99      2.33 o 
   3  10  10       73.39       74.81      6.21 o 
   4  10  10        0.59        3.56      1.72 o 
  -3  11  10        8.64        7.57      3.74 o 
  -2  11  10       44.31       52.81      8.18 o 
  -1  11  10        0.03        4.26      2.51 o 
   0  11  10        9.15       15.62      4.02 o 
   1  11  10       45.26       56.68      9.58 o 
   2  11  10        1.34        3.31      2.05 o 
   3  11  10        0.50        2.84      1.38 o 
  -3  12  10       21.39       26.66      5.52 o 
  -2  12  10        3.75        4.26      2.51 o 
  -1  12  10       12.60       20.12      4.52 o 
   0  12  10      111.80      110.12      9.28 o 
   1  12  10        1.66        3.31      2.22 o 
   2  12  10       29.01       30.56      5.04 o 
  -1  13  10       29.06       34.44      6.02 o 
   0  13  10        0.93        4.97      3.01 o 
   1  13  10        2.50        9.09      3.74 o 
  -6   1  11       23.21       20.88      4.75 o 
  -5   1  11        2.21        0.00      2.51 o 
  -4   1  11       18.16       20.12      4.52 o 
  -3   1  11      489.05      453.03     13.85 o 
  -2   1  11       24.65       30.69      3.45 o 
  -1   1  11      148.33      127.32      5.47 o 
   0   1  11       71.61       64.55      6.06 o 
   1   1  11        7.28       13.33      2.39 o 
   2   1  11        0.17        1.06      2.01 o 
   3   1  11      112.24      110.74      8.77 o 
   4   1  11      183.01      170.01     11.54 o 
   5   1  11       64.12       63.49      8.77 o 
   6   1  11        0.47        2.84      3.19 o 
  -6   2  11        4.57        6.13      2.84 o 
  -5   2  11        6.80       10.59      2.89 o 
  -4   2  11      106.03       99.60     12.78 o 
  -3   2  11      228.15      223.50     12.55 o 
  -2   2  11        3.90        7.10      2.05 o 
  -1   2  11      551.85      490.70     18.75 o 
   0   2  11       12.93       17.69      2.46 o 
   1   2  11       25.82       27.85      3.72 o 
   2   2  11      212.35      202.69      8.61 o 
   3   2  11       91.37       77.29      7.27 o 
   4   2  11        4.64        6.64      1.97 o 
   5   2  11      191.30      192.01     12.55 o 
  -6   3  11        0.63        2.65      6.03 o 
  -5   3  11      112.27      105.57     10.21 o 
  -4   3  11      115.20      100.77      8.37 o 
  -3   3  11        3.68        5.97      1.97 o 
  -2   3  11       77.41       72.39      5.56 o 
  -1   3  11      106.92       97.88      4.93 o 
   0   3  11       11.59       14.30      2.00 o 
   1   3  11      771.63      455.68    229.99 o 
   2   3  11      147.82      141.66      6.99 o 
   3   3  11       21.04       27.68      5.25 o 
   4   3  11       27.25       31.82      5.66 o 
   5   3  11        2.14        6.03      2.51 o 
  -5   4  11        0.77        1.36      2.19 o 
  -4   4  11       84.20       86.49      7.39 o 
  -3   4  11        0.14        1.36      1.54 o 
  -2   4  11       11.37        9.93      2.51 o 
  -1   4  11      103.74      100.26      6.06 o 
   0   4  11       50.60       49.49      4.69 o 
   1   4  11      131.11      125.33      7.10 o 
   2   4  11      399.50      399.37     12.42 o 
   3   4  11       10.76       12.42      3.51 o 
   4   4  11        0.26        1.56      1.46 o 
   5   4  11       77.91       74.25      7.63 o 
  -5   5  11       10.46       16.56      3.40 o 
  -4   5  11        7.10        6.47      2.16 o 
  -3   5  11       41.67       44.25      6.42 o 
  -2   5  11        7.02       12.81      3.50 o 
  -1   5  11       17.11       20.11      3.54 o 
   0   5  11      122.94      117.39      6.53 o 
   1   5  11      315.79      319.71     11.28 o 
   2   5  11      156.74      153.14      7.77 o 
   3   5  11       13.87       16.42      3.69 o 
   4   5  11       52.28       60.49      6.53 o 
   5   5  11      104.58       94.16      7.15 o 
  -5   6  11       10.34       11.62      2.66 o 
  -4   6  11        4.01        2.90      1.97 o 
  -3   6  11       34.38       27.36      4.15 o 
  -2   6  11      553.37      536.56     34.07 o 
  -1   6  11        0.00        0.28      1.46 o 
   0   6  11        6.44        6.39      5.32 o 
   1   6  11        0.05        3.48      1.68 o 
   2   6  11        8.52       12.42      2.89 o 
   3   6  11       23.40       31.42      3.82 o 
   4   6  11      339.98      354.81     13.92 o 
   5   6  11        0.52        2.94      1.75 o 
  -5   7  11        0.95        6.32      4.61 o 
  -4   7  11        0.16        5.23      2.47 o 
  -3   7  11        3.28       11.76      3.41 o 
  -2   7  11       59.14       51.25      6.16 o 
  -1   7  11       77.37       82.37      8.27 o 
   0   7  11       30.57       37.45      6.47 o 
   1   7  11       44.91       48.69      5.04 o 
   2   7  11       16.85       20.17      3.37 o 
   3   7  11        4.93        9.23      2.77 o 
   4   7  11        9.89       15.11      3.13 o 
   5   7  11       36.81       34.44      4.98 o 
  -4   8  11       25.09       36.55      8.16 o 
  -3   8  11       38.56       49.52      7.98 o 
  -2   8  11        1.44        1.70      3.90 o 
  -1   8  11       11.94        9.56      3.23 o 
   0   8  11       96.88       96.67     10.29 o 
   1   8  11        1.93        5.03      3.19 o 
   2   8  11        0.59        6.12      1.82 o 
   3   8  11        3.03        7.48      1.79 o 
   4   8  11       15.15       15.70      2.57 o 
  -4   9  11      285.60      286.35     16.76 o 
  -3   9  11        1.72        9.58      3.01 o 
  -2   9  11       11.33        9.99      3.74 o 
  -1   9  11       18.77       25.14      5.25 o 
   0   9  11        5.23        7.93      3.55 o 
   1   9  11      170.26      189.03     17.75 o 
   2   9  11      269.08      281.29     14.53 o 
   3   9  11        4.94        9.64      2.04 o 
   4   9  11        3.59        5.15      1.77 o 
  -3  10  11       40.54       56.74      8.69 o 
  -2  10  11        0.45        4.61      3.19 o 
  -1  10  11        0.93        0.00      3.55 o 
   0  10  11        3.36        5.32      3.01 o 
   1  10  11      390.43      374.54     17.27 o 
   2  10  11       50.49       58.81      8.03 o 
   3  10  11       14.59       15.83      2.74 o 
  -3  11  11        2.15        0.71      2.51 o 
  -2  11  11        0.87        4.45      2.73 o 
  -1  11  11        0.00        0.08      2.48 o 
   0  11  11       57.58       67.94      8.99 o 
   1  11  11       12.78       15.07      4.24 o 
   2  11  11        7.87        6.03      2.89 o 
  -2  12  11        2.04        4.58      2.73 o 
  -1  12  11       22.82       24.46      5.25 o 
   0  12  11       47.02       58.23      8.87 o 
   1  12  11        0.17        0.00      2.51 o 
  -5   0  12        1.93        1.42      2.84 o 
  -4   0  12        4.65        2.13      4.26 o 
  -3   0  12       34.26       27.68      7.10 o 
  -2   0  12     6659.55     6436.90    124.22 o 
  -1   0  12      494.16      457.91     16.06 o 
   0   0  12       41.10       46.65     12.42 o 
   1   0  12        0.05        4.26      2.84 o 
   2   0  12        1.78        4.26      2.84 o 
   3   0  12       38.68       34.07      8.52 o 
   4   0  12     2995.15     3123.33     85.18 o 
   5   0  12      261.17      271.87     22.01 o 
  -5   1  12        0.01        4.55      4.61 o 
  -4   1  12       67.17       70.74     14.20 o 
  -3   1  12      144.20      114.00      6.87 o 
  -2   1  12      156.96      155.48      7.72 o 
  -1   1  12     1081.32     1004.17     17.66 o 
   0   1  12       13.58       15.56      2.35 o 
   1   1  12        4.75       12.36      2.50 o 
   2   1  12       30.48       32.78      5.45 o 
   3   1  12       46.02       51.07      7.27 o 
   4   1  12        7.30       14.82      4.24 o 
   5   1  12      340.05      333.32     17.57 o 
  -5   2  12       10.04        5.23      2.73 o 
  -4   2  12        1.16        5.03      3.19 o 
  -3   2  12       57.31       63.72      6.25 o 
  -2   2  12      156.23      145.72      7.77 o 
  -1   2  12      466.64      415.29     10.82 o 
   0   2  12        2.00        3.91      1.74 o 
   1   2  12       16.00       18.28      3.01 o 
   2   2  12        3.55        7.42      5.32 o 
   3   2  12      219.45      228.95     13.02 o 
   4   2  12      141.17      135.16     10.28 o 
   5   2  12       82.81       79.86     10.04 o 
  -5   3  12      141.42      120.73     10.00 o 
  -4   3  12       32.42       36.96      4.78 o 
  -3   3  12       11.43       14.38      2.99 o 
  -2   3  12      113.73      111.51     12.03 o 
  -1   3  12       18.18       21.32      3.43 o 
   0   3  12       18.09       21.69      4.11 o 
   1   3  12     1081.33     1012.05     27.05 o 
   2   3  12      169.20      178.79     11.29 o 
   3   3  12        1.03        9.32      3.55 o 
   4   3  12        4.87        4.81      2.22 o 
   5   3  12        5.71       10.43      3.01 o 
  -5   4  12        2.69        4.97      3.01 o 
  -4   4  12       19.11       20.44      3.43 o 
  -3   4  12        0.08        1.57      2.04 o 
  -2   4  12       15.67       18.04      3.40 o 
  -1   4  12        2.62        5.07      2.15 o 
   0   4  12        0.06        1.35      1.46 o 
   1   4  12       41.54       41.01      5.15 o 
   2   4  12        1.07        6.83      2.24 o 
   3   4  12       27.08       25.05      5.02 o 
   4   4  12        0.66        1.47      1.75 o 
   5   4  12        2.24        3.90      2.01 o 
  -5   5  12       37.28       30.96      4.77 o 
  -4   5  12        0.38        5.48      2.07 o 
  -3   5  12       35.41       48.62      6.00 o 
  -2   5  12       13.30       16.81      3.40 o 
  -1   5  12       30.51       31.11      5.96 o 
   0   5  12       41.08       52.17      7.03 o 
   1   5  12       38.69       47.44      5.28 o 
   2   5  12        0.07        3.01      2.21 o 
   3   5  12        2.06        8.16      2.51 o 
   4   5  12        3.72        6.86      2.05 o 
   5   5  12        1.77        3.99      1.88 o 
  -5   6  12       39.50       35.84      5.06 o 
  -4   6  12       81.40       87.25      8.72 o 
  -3   6  12        4.22        6.16      1.97 o 
  -2   6  12      228.03      210.19      9.90 o 
  -1   6  12       74.10       83.75      9.28 o 
   0   6  12        5.41        4.12      2.48 o 
   1   6  12        7.11       11.22      2.54 o 
   2   6  12       44.56       52.26      5.83 o 
   3   6  12        4.10        9.02      2.16 o 
   4   6  12      165.63      169.93      9.66 o 
  -4   7  12       17.35       18.76      3.50 o 
  -3   7  12        0.04        0.33      1.88 o 
  -2   7  12       20.19       18.88      3.54 o 
  -1   7  12       39.21       43.45      6.97 o 
   0   7  12        0.77        2.90      3.19 o 
   1   7  12        7.87       12.92      3.74 o 
   2   7  12        5.15        8.75      2.46 o 
   3   7  12       30.78       40.30      5.06 o 
   4   7  12       12.64       21.87      3.69 o 
  -4   8  12       12.04       12.98      2.50 o 
  -3   8  12        0.90        3.14      1.75 o 
  -2   8  12        0.81        4.26      2.51 o 
  -1   8  12      147.30      140.27     10.50 o 
   0   8  12        4.86        7.49      2.73 o 
   1   8  12        8.24       21.49      4.75 o 
   2   8  12       11.70       19.81      3.53 o 
   3   8  12        1.95        3.97      1.66 o 
   4   8  12        0.06        2.54      2.41 o 
  -3   9  12        1.45        2.98      6.39 o 
  -2   9  12        6.00       14.48      3.74 o 
  -1   9  12       20.32       24.11      5.11 o 
   0   9  12       24.06       29.51      6.02 o 
   1   9  12      893.03      887.65     31.59 o 
   2   9  12      240.79      238.51     13.52 o 
   3   9  12       14.56       18.36      2.88 o 
  -3  10  12        7.99        4.90      2.73 o 
  -2  10  12        0.01        1.70      2.36 o 
  -1  10  12        0.76        3.19      2.51 o 
   0  10  12        1.31        2.52      6.03 o 
   1  10  12       10.98       22.55      4.73 o 
   2  10  12      223.85      210.22     13.02 o 
  -2  11  12        0.21        2.19      2.73 o 
  -1  11  12        0.09        0.00      2.22 o 
   0  11  12      398.70      405.40     19.50 o 
   1  11  12      129.97      131.65     10.50 o 
  -5   1  13       17.59       20.43      6.74 o 
  -4   1  13       18.32       18.14      4.97 o 
  -3   1  13       33.42       33.04      6.02 o 
  -2   1  13      232.64      201.57      9.36 o 
  -1   1  13       17.24       27.11      3.44 o 
   0   1  13        8.87       10.63      2.39 o 
   1   1  13        5.02        8.52      2.51 o 
   2   1  13        0.70        4.34      2.48 o 
   3   1  13      280.73      257.95     14.30 o 
   4   1  13       42.41       44.83      7.27 o 
   5   1  13       14.27       15.46      6.03 o 
  -5   2  13        0.41        3.55      2.73 o 
  -4   2  13       13.20       19.17      4.52 o 
  -3   2  13        9.06       12.32      2.39 o 
  -2   2  13        0.18        1.67      1.75 o 
  -1   2  13        1.01        4.22      1.49 o 
   0   2  13       57.82       76.28      5.45 o 
   1   2  13       25.74       32.81      4.13 o 
   2   2  13        0.27        0.35      1.51 o 
   3   2  13       57.77       69.58      8.77 o 
   4   2  13       25.75       28.21      5.45 o 
  -5   3  13       94.08       76.36     10.28 o 
  -4   3  13      103.00      100.50     10.78 o 
  -3   3  13        2.72        5.64      2.18 o 
  -2   3  13        2.69        7.67      3.31 o 
  -1   3  13       39.10       41.96      5.01 o 
   0   3  13        0.04        2.38      2.62 o 
   1   3  13       66.47       66.82      5.74 o 
   2   3  13      189.22      185.29     11.54 o 
   3   3  13       28.29       34.60      5.96 o 
   4   3  13       71.00       76.35     12.42 o 
  -4   4  13        6.30        5.62      3.53 o 
  -3   4  13       48.04       47.48      5.90 o 
  -2   4  13        0.58        2.79      1.85 o 
  -1   4  13       20.44       17.75      4.52 o 
   0   4  13        0.26        2.68      2.22 o 
   1   4  13      166.07      172.04      8.44 o 
   2   4  13        6.79        8.07      2.73 o 
   3   4  13        0.43        2.84      3.19 o 
   4   4  13        3.62        9.43      3.41 o 
  -4   5  13       25.28       23.29      4.06 o 
  -3   5  13       16.37       19.20      3.17 o 
  -2   5  13       25.96       26.62      4.15 o 
  -1   5  13       62.18       56.59      7.77 o 
   0   5  13       39.43       47.24      7.03 o 
   1   5  13       36.59       47.43      5.48 o 
   2   5  13       33.88       32.24      4.47 o 
   3   5  13        0.03        1.42      2.84 o 
   4   5  13        0.71        6.39      2.51 o 
  -4   6  13        6.16        8.09      2.46 o 
  -3   6  13        0.26        2.59      1.75 o 
  -2   6  13       91.35       90.20     15.97 o 
  -1   6  13       97.76       91.68      8.27 o 
   0   6  13        1.57        5.44      2.22 o 
   1   6  13       12.68       18.18      3.92 o 
   2   6  13        7.41        7.89      3.49 o 
   3   6  13        3.35        4.68      2.36 o 
   4   6  13        2.99        7.49      2.84 o 
  -4   7  13        9.00       10.52      4.65 o 
  -3   7  13       48.48       46.86      5.98 o 
  -2   7  13        0.70        1.42      3.55 o 
  -1   7  13       60.75       76.00      9.28 o 
   0   7  13        0.27        3.19      2.51 o 
   1   7  13        4.92        6.74      3.01 o 
   2   7  13        1.16        1.93      1.75 o 
   3   7  13        2.92        9.55      3.55 o 
  -3   8  13       99.62       86.86      8.46 o 
  -2   8  13       24.91       29.28      7.81 o 
  -1   8  13       54.23       49.64      7.77 o 
   0   8  13        1.28        4.65      2.84 o 
   1   8  13       15.51       22.19      4.94 o 
   2   8  13       17.43       23.90      4.94 o 
   3   8  13      117.92      114.83      7.51 o 
  -2   9  13        2.30        2.13      3.90 o 
  -1   9  13       30.71       37.45      6.97 o 
   0   9  13       35.91       39.16      6.53 o 
   1   9  13      156.92      144.23     10.71 o 
   2   9  13      218.10      216.82     13.24 o 
  -1  10  13        0.57        2.68      2.22 o 
   0  10  13      230.29      229.50     14.25 o 
   1  10  13      931.84      929.75     30.29 o 
  -4   0  14        6.25       14.20      4.97 o 
  -3   0  14      120.34       93.70     11.36 o 
  -2   0  14       38.91       66.02     12.07 o 
  -1   0  14      239.26      227.23     23.07 o 
   0   0  14        3.36        4.26      2.84 o 
   1   0  14        0.31        2.84      2.84 o 
   2   0  14        5.44        9.23      4.26 o 
   3   0  14       83.22       89.44     14.20 o 
   4   0  14      750.50      738.24     39.04 o 
  -4   1  14        0.71        1.97      2.22 o 
  -3   1  14       13.10       15.31      4.02 o 
  -2   1  14        0.36        7.54      3.07 o 
  -1   1  14      248.16      212.92      8.16 o 
   0   1  14       10.48       13.86      2.57 o 
   1   1  14       23.47       31.18      5.25 o 
   2   1  14       24.13       23.75      4.75 o 
   3   1  14       68.11       74.56      9.58 o 
   4   1  14      133.86      117.34     10.04 o 
  -4   2  14        8.17        8.22      3.90 o 
  -3   2  14      126.22      114.97      9.28 o 
  -2   2  14       54.74       59.16      6.58 o 
  -1   2  14       32.73       39.52      6.47 o 
   0   2  14       44.01       40.61      4.88 o 
   1   2  14        7.70       12.59      4.26 o 
   2   2  14        0.52        3.90      2.01 o 
   3   2  14       47.59       54.97      8.27 o 
   4   2  14       13.86       18.78      4.24 o 
  -4   3  14       18.37       16.68      4.02 o 
  -3   3  14        0.45        1.58      1.88 o 
  -2   3  14       11.75       12.63      2.89 o 
  -1   3  14        0.01        4.26      2.51 o 
   0   3  14       29.51       26.30      3.81 o 
   1   3  14        2.39        7.45      2.51 o 
   2   3  14       32.88       46.08      7.16 o 
   3   3  14        3.03        6.74      2.51 o 
   4   3  14        7.31       10.17      2.89 o 
  -4   4  14        9.97       15.97      4.52 o 
  -3   4  14        0.23        0.95      1.64 o 
  -2   4  14        2.76        7.45      2.59 o 
  -1   4  14        1.18        8.58      2.89 o 
   0   4  14       29.43       33.97      5.96 o 
   1   4  14       24.39       27.15      4.15 o 
   2   4  14       27.11       24.97      4.94 o 
   3   4  14       10.06        8.99      2.89 o 
  -4   5  14        9.18        9.20      3.35 o 
  -3   5  14        1.11        0.00      1.75 o 
  -2   5  14        7.54       14.82      6.03 o 
  -1   5  14        8.51        7.94      2.73 o 
   0   5  14       16.17       22.10      4.52 o 
   1   5  14        1.61        6.03      3.01 o 
   2   5  14        0.19        3.79      2.22 o 
   3   5  14       30.99       39.00      6.65 o 
  -3   6  14        5.59        3.68      2.30 o 
  -2   6  14       84.69      103.35     11.36 o 
  -1   6  14        5.73        7.81      4.61 o 
   0   6  14        4.48        6.65      2.73 o 
   1   6  14       25.70       30.85      5.76 o 
   2   6  14        1.63        4.81      2.22 o 
   3   6  14       40.30       50.14      7.77 o 
  -3   7  14       77.77       73.06      9.78 o 
  -2   7  14      167.00      156.89     11.54 o 
  -1   7  14       65.03       67.79      8.77 o 
   0   7  14        2.83        9.36      2.73 o 
   1   7  14        0.01        2.84      2.01 o 
   2   7  14       24.10       27.50      5.11 o 
  -2   8  14        0.00        2.76      2.48 o 
  -1   8  14       15.53       18.76      4.43 o 
   0   8  14        0.00        2.84      2.51 o 
   1   8  14       25.56       35.14      6.02 o 
   2   8  14       26.72       34.83      6.26 o 
  -1   9  14       34.06       35.82      6.76 o 
   0   9  14        8.75       12.64      4.26 o 
   1   9  14       83.67       88.15     10.21 o 
  -3   1  15       91.12       83.88     15.26 o 
  -2   1  15        4.47        8.16      3.01 o 
  -1   1  15       47.86       48.60      6.97 o 
   0   1  15        5.65        9.42      2.73 o 
   1   1  15        7.09       11.40      2.51 o 
   2   1  15       65.82       71.29      8.77 o 
   3   1  15      104.24      111.18      9.54 o 
  -3   2  15       25.06       25.97      4.75 o 
  -2   2  15      197.61      178.91      9.28 o 
  -1   2  15        0.14        3.47      2.22 o 
   0   2  15       15.77       21.33      4.26 o 
   1   2  15       49.55       44.93     10.65 o 
   2   2  15       56.06       69.94      9.03 o 
   3   2  15       16.21       17.49      3.92 o 
  -3   3  15        0.05        0.00      2.51 o 
  -2   3  15        2.39        4.26      2.51 o 
  -1   3  15       18.75       17.51      4.26 o 
   0   3  15      146.91      124.98      9.28 o 
   1   3  15      171.32      153.83     10.78 o 
   2   3  15        0.01        3.11      3.19 o 
   3   3  15       18.58       22.76      6.03 o 
  -3   4  15        3.47        6.46      4.00 o 
  -2   4  15        1.37        6.07      2.73 o 
  -1   4  15        2.92       13.13      3.51 o 
   0   4  15      170.20      166.94     11.01 o 
   1   4  15      212.51      197.22     12.29 o 
   2   4  15       12.92       17.75      4.24 o 
   3   4  15        0.00        0.51      1.70 o 
  -3   5  15       19.70       25.02      4.04 o 
  -2   5  15       54.63       54.52      7.98 o 
  -1   5  15       22.65       22.66      4.75 o 
   0   5  15        7.34       13.96      7.10 o 
   1   5  15       10.16       19.24      4.61 o 
   2   5  15        0.69        3.90      2.51 o 
  -2   6  15        3.03        6.25      2.84 o 
  -1   6  15        6.96       11.36      4.02 o 
   0   6  15        1.20        0.27      1.83 o 
   1   6  15        4.48        9.45      3.23 o 
   2   6  15       14.86       17.75      6.39 o 
  -1   7  15       21.64       25.38      5.11 o 
   0   7  15        8.64       19.19      5.68 o 
   1   7  15       10.03        8.87      3.01 o 
  -2   0  16       11.13        4.26      4.26 o 
   0   0  16        1.98        4.26      3.55 o 
   1   0  16        0.27        0.71      2.84 o 
   2   0  16       35.30       41.88      9.23 o 
  -2   1  16      807.12      639.15     23.34 o 
  -1   1  16        0.29        5.68      2.84 o 
   0   1  16        0.27        3.90      2.01 o 
   1   1  16        7.61       13.13      3.51 o 
   2   1  16        3.14        5.44      2.22 o 
  -2   2  16       16.71       20.59      6.39 o 
  -1   2  16       51.82       48.28      7.03 o 
   0   2  16       15.08       16.33      5.68 o 
   1   2  16       77.34       82.37      7.53 o 
   2   2  16       21.07       28.10      5.25 o 
  -2   3  16       23.69       26.73      5.02 o 
  -1   3  16       45.80       45.55      6.81 o 
   0   3  16      127.82      107.19     12.78 o 
   1   3  16        0.76        1.32      1.77 o 
   2   3  16        6.15       11.52      3.90 o 
  -2   4  16       13.76       21.31      4.19 o 
  -1   4  16        2.79        3.83      2.36 o 
   0   4  16       69.29       63.74     10.65 o 
   1   4  16       38.32       51.82     10.65 o 
  -1   5  16        1.14        3.19      2.51 o 
   0   5  16        0.00        5.39      2.36 o 
                                                 
